# Supplementary material for: An integrative systematic framework helps to reconstruct skeletal evolution of glass sponges (Porifera, Hexactinellida)
Source: Front Zool. 2017 Mar 21;14:18. doi: 10.1186/s12983-017-0191-3 (PMC5359874; doi:10.1186/s12983-017-0191-3)
Supplement: Additional file 1: — Morphological character matrix of Amphidiscophora in Nexus format. (NEX 2.05 KB) [file 12983_2017_191_MOESM1_ESM.nex]

#NEXUS

BEGIN TAXA;
	TITLE Taxa;
	DIMENSIONS NTAX=13;
	TAXLABELS
		'Hyalonema_Hyalonematidae' 'Chalaronema_Hyalonematidae' 'Compsocalyx_Hyalonematidae' 'Lophophysema_Hyalonematidae' 'Tabachnickia_Hyalonematidae' 'Monorhaphis_Monorhaphididae' 'Pheronema_Pheronematidae' 'Platylistrum_Pheronematidae' 'Poliopogon_Pheronematidae' 'Schulzeviella_Pheronematidae' 'Semperella_Pheronematidae' 'Sericolophus_Pheronematidae' Outgroup 
	;

END;


BEGIN CHARACTERS;
	TITLE  'Matrix';
	DIMENSIONS  NCHAR=29;
	FORMAT DATATYPE = STANDARD GAP = - MISSING = ? SYMBOLS = "  0 1";
	CHARSTATELABELS 
		1 stauractins, 2 tauactins, 3 diactins, 4 choanosomal_hexactins, 5 choanosomal_pentactins, 6 choanosomal_stauractins, 7 choanosomal_tauactins, 8 choanosomal_diactins, 9 hypoatrial_pentactins, 10 stauractine_acanthophores, 11 tauactine_acanthophores, 12 diactine_acanthophores, 13 diactine_prostalia, 14 uncinates, 15 ambuncinates, 16 sceptres, 17 macramphidiscs, 18 mesamphidiscs, 19 micramphidiscs, 20 amphidiscs_with_fused_umbels, 21 amphidiscs_with_additional_rays, 22 apical_cone, 23 sieve_plates, 24 ' oxyoidal or clavate diactin/monactin basalia', 25 anchorate_basalia, 26 'anchorate basalia with 1-2, mostly 4 teeth', 27 anchorate_basalia_with_multiple_teeth, 28 twisted_anchorate_basalia, 29 peduncle_of_naked_basalia ; 
	MATRIX
	Hyalonema_Hyalonematidae     11110001111111101110111010111
	Chalaronema_Hyalonematidae   10100001010010101010011010101
	Compsocalyx_Hyalonematidae   --1000010---10101110010010--1
	Lophophysema_Hyalonematidae  11110001111110001110110010-11
	Tabachnickia_Hyalonematidae  00110001000001-01110000010001
	Monorhaphis_Monorhaphididae  11100011000001001111100100001
	Pheronema_Pheronematidae     10111100100011011111000111000
	Platylistrum_Pheronematidae  11101110100001010100000111000
	Poliopogon_Pheronematidae    11001110100001011110100111000
	Schulzeviella_Pheronematidae 00001000100001011010000111000
	Semperella_Pheronematidae    10011100100001011110100111000
	Sericolophus_Pheronematidae  01011010100001010110000111101
	Outgroup                     00000000000000000000000000000

;

END;
