# Supplementary material for: An integrative systematic framework helps to reconstruct skeletal evolution of glass sponges (Porifera, Hexactinellida)
Source: Front Zool. 2017 Mar 21;14:18. doi: 10.1186/s12983-017-0191-3 (PMC5359874; doi:10.1186/s12983-017-0191-3)
Supplement: Additional file 2: — Morphological character matrix of Hexasterophora in Nexus format. (NEX 24.1 KB) [file 12983_2017_191_MOESM2_ESM.nex]

#NEXUS
BEGIN TAXA;
	TITLE Taxa;
	DIMENSIONS NTAX=114;
	TAXLABELS
	Laocoetis_Craticulariidae
	Stereochlamis_Cribrospongiidae
	Auloplax_Auloplacidae
	Dictyoplax_Auloplacidae
	Fieldingia_Fieldingiidae
	Aphrocallistes_Aphrocallistidae
	Heterochone_Aphrocallistidae
	Eurete_Euretidae_E
	Calyptorete_Euretidae_E
	Conorete_Euretidae_E
	Endorete_Euretidae_E
	Gymnorete_Euretidae_E
	Heterorete_Euretidae_E
	Homoieurete_Euretidae_E
	Lefroyella_Euretidae_E
	Pararete_Euretidae_E
	Pityrete_Euretidae_E
	Sarostegia_Scep_inc_sed
	Chonelasma_Euretidae_C
	Bathyxiphus_Euretidae_C
	Myliusia_Euretidae_C
	Periphragella_Euretidae_C
	Pinulasma_Euretidae_C
	Pleurochorium_Euretidae_C
	Tretochone_Euretidae_C
	Verrucocoeloidea_Euretidae_C
	Farrea_Farreidae
	Asceptrulum_Farreidae
	Aspidoscopulia_Farreidae
	Claviscopulia_Farreidae
	Lonchiphora_Farreidae
	Tretodictyum_Tretodictyidae
	Anomochone_Tretodictyidae
	Cyrtaulon_Tretodictyidae
	Hexactinella_Tretodictyidae
	Psilocalyx_Tretodictyidae
	Sclerothamnopsis_Tretodictyidae
	Sclerothamnus_Tretodictyidae
	Tretocalyx_Tretodictyidae
	Uncinatera_Uncinateridae
	Tretopleura_Uncinateridae
	Cyathella_Aulocalycidae_C
	Aulocalyx_Aulocalycidae_A
	Euryplegma_Aulocalycidae_A
	Ijimadictyum_Aulocalycidae_A
	Indiella_Aulocalycidae_A
	Leioplegma_Aulocalycidae_A
	Rhabdodictyum_Aulocalycidae_A
	Dactylocalyx_Dactylocalycidae
	Iphiteon_Dactylocalycidae
	Lychnocystis_Aulocystidae
	Neoaulocystis_Aulocystidae
	Scleroplegma_Diapleuridae
	Euplectella_Euplectellidae_E
	Acoelocalyx_Euplectellidae_E
	Chaunangium_Euplectellidae_E
	Docosaccus_Euplectellidae_E
	Holascus_Euplectellidae_E
	Malacosaccus_Euplectellidae_E
	Placopegma_Euplectellidae_E
	Bolosoma_Euplectellidae_B
	Amphidiscella_Euplectellidae_B
	Caulocalyx_Euplectellidae_B
	Hyalostylus_Euplectellidae_B
	Neocaledoniella_Euplectellidae_B
	Rhabdopectella_Euplectellidae_B
	Bolosominae_n_gen_Euplectellidae_B
	Saccocalyx_Euplectellidae_B
	Trachycaulus_Euplectellidae_B
	Vityaziella_Euplectellidae_B
	Corbitella_Euplectellidae_C
	Atlantisella_Euplectellidae_C
	Dictyaulus_Euplectellidae_C
	Dictyocalyx_Euplectellidae_C
	Hertwigia_Euplectellidae_C
	Heterotella_Euplectellidae_C
	Ijimaiella_Euplectellidae_C
	Pseudoplectella_Euplectellidae_C
	Regadrella_Euplectellidae_C
	Symplectella_Rossellidae_R
	Walteria_Euplectellidae_C
	Hyaloplacoida_Lyss_inc_sed
	Clathrochone_Lyss_inc_sed
	Leucopsacus_Leucopsacidae
	Chaunoplectella_Leucopsacidae
	Oopsacas_Leucopsacidae
	Rossella_Rossellidae_R
	Anoxycalyx_Rossellidae_R
	Aphorme_Rossellidae_R
	Asconema_Rossellidae_R
	Aulosaccus_Rossellidae_R
	Bathydorus_Rossellidae_R
	Caulophacella_Rossellidae_L
	Caulophacus_Rossellidae_L
	Crateromorpha_Rossellidae_R
	Hyalascus_Rossellidae_R
	Nodastrella_Rossellidae_R
	Rossellinae_n_gen_Rossellidae_R
	Schaudinnia_Rossellidae_R
	Scyphidium_Rossellidae_R
	Trichasterina_Rossellidae_R
	Vazella_Rossellidae_R
	Vitrollula_Rossellidae_R
	Acanthascus_Rossellidae_A
	Rhabdocalyptus_Rossellidae_A
	Staurocalyptus_Rossellidae_A
	Lanuginella_Rossellidae_L
	Calycosoma_Rossellidae_L
	Doconesthes_Rossellidae_L
	Lanugonychia_Rossellidae_L
	Lophocalyx_Rossellidae_L
	Mellonympha_Rossellidae_L
	Sympagella_Rossellidae_L
	Outgroup;
END;
BEGIN CHARACTERS;
	TITLE Character_Matrix;
	DIMENSIONS NCHAR=108;
	FORMAT MISSING=? GAP=- ;
	CHARSTATELABELS
		1 pentactins, 2 pinular_pentactins, 3 stauractins, 4 tauactins, 5 diactins, 6 dermalia_mainly_hexactins,
7 dermalia_mainly_pentactins, 8 dermal_pentactins_with_siliceous_flattened_structures, 9 dermalia_mainly_stauractins, 10 dermalia_mainly_diactins, 11 'dermalia large spicules with long, thin rays (in lyssacine skeleton)',
12 dermalia_small_spicules_supported_by_large_hypodermal_pentactins, 13 dermalia_and_atrialia_poorly_differentiated_from_choanosomalia, 14 fused_surface_network, 15 hypersilicified_dermal_cortex, 16 dictyonal_skeleton_with_thickened_nodes,
17 'dictyonal skeleton divided into distinct sieve- and ridge areas', 18 parallel_ray_fusion_of_hexactine_choanosomalia, 19 'tip-to-ray fusion of hexactine choanosomalia', 20 'tip-to-node fusion of hexactine choanosomalia', 21 'tip-to-tip fusion of hexactine choanosomalia',
22 'axon-to-ray fusion of hexactine choanosomalia', 23 synapticular_bridging_between_hexactine_choanosomalia, 24 dictyonalia_forming_longitudinal_strands_with_uniaxial_connecting_beams, 25 dictyonalia_forming_longitudinal_strands_with_biaxial_connecting_beams, 26 'primary dictyonal framework with biaxial connecting beams two-dimensional at growth margin',
27 dictyonalia_forming_longitudinal_strands_by_continuous_extension, 28 dictyonalia_forming_longitudinal_strands_of_single_continuous_rays, 29 dictyonalia_forming_longitudinal_strands_of_overlapping_continuous_rays, 30 choanosomalia_as_lychniscs, 31 lychniscs_arranged_in_rectangular_arrays_or_ranks,
32 skeletal_channels, 33 'skeletal channels as epi- and/or aporhyses', 34 skeletal_channels_as_diplorhyses, 35 skeletal_channels_as_schizorhyses, 36 skeletal_channels_as_diarhyses,
37 skeletal_channels_as_cylindrical_diarhyses, 38 skeletal_channels_as_cavaedia_between_branching_tubules, 39 synapticular_fusion_in_lyssacine_main_skeleton, 40 choanosomalia_mainly_unfused_hexactins, 41 'main choanosomalia mixed, containing hexactins',
42 'main choanosomalia mixed, containing pentactins', 43 'main choanosomalia mixed, containing stauractins', 44 'main choanosomalia mixed, containing tauactins', 45 'main choanosomalia mixed, containing diactins', 46 choanosomalia_mainly_diactins,
47 significant_number_of_hexactins_supplementing_choanosomal_diactins, 48 hypoatrial_pentactins, 49 atrialia_mainly_hexactins, 50 atrialia_mainly_pentactins, 51 atrialia_mainly_stauractins,
52 prostalia_as_hexactins, 53 prostalia_as_pentactins, 54 prostalia_as_diactins, 55 uncinates, 56 uncinates_in_surface_brushes,
57 uncinates_with_weakly_developed_brackets_and_barbs, 58 sceptrules, 59 dermal_sceptrules, 60 atrial_sceptrules, 61 scopules,
62 oxyscopules, 63 strongyloscopules, 64 '(sub)tyloscopules', 65 claviscopules, 66 discoscopules,
67 clavules, 68 anchorate_clavules_with_whorl_of_hooks, 69 oxyhexactins, 70 onychohexactins, 71 discohexactins,
72 'micro-discohexactins', 73 hexasters, 74 oxyhexasters, 75 oxyhexasters_with_long_principal_rays, 76 oxyhexasters_as_trichasters,
77 oxyhexasters_as_graphiocomes, 78 oxyhexasters_as_spiroxyhexasters, 79 onychohexasters, 80 discohexasters, 81 discohexasters_as_codonhexasters,
82 codonstauractins, 83 codondiactins, 84 'macro-discohexasters', 85 'macro-discohexasters with long principal rays', 86 'macro-discohexasters as lophodiscohexasters',
87 'macro-discohexasters as discasters', 88 'macro-discohexasters as spirodiscohexasters', 89 'micro-discohexasters', 90 'micro-discohexasters as anisodiscohexasters', 91 tylohexasters,
92 hemihexasters, 93 calycocomes, 94 discoctasters, 95 microscleres_with_floricoidal_tips, 96 true_floricomes,
97 sigmatocomes_or_drepanocomes, 98 discoplumicomes, 99 microscleres_with_strobiloidal_primary_rays, 100 strobiloplumicomes, 101 sieve_plates,
102 toothed_anchorate_basalia, 103 tubular_peduncle, 104 peduncle_with_basalia_covered_by_tissue, 105 peduncle_spicules_supplemented_by_tauactins, 106 'longitudinal + circular skeleton beams leaving regularly arrayed parietal oscula',
107 'body shape cylindrical (venus-flower basket form)', 108 'body shape mushroom-like, with parietal oscula on lateral outgrowths'
		;
MATRIX
[ 10 20 30 40 50 60 70 80 90 100 ]
[ . . . . . . . . . . ]
Laocoetis_Craticulariidae 100000100000011001000000100000011100000000000000000000100110110001000000100000010001000000010000000000000000
Stereochlamis_Cribrospongiidae ???00??0?000000001000000?00000011100000000000000???000100???????0?00???0111000??000??00000??0000000000000000
Auloplax_Auloplacidae 101001100000000010100101000000000000000000000000100000101111101001000010100000010001000000000000000000000000
Dictyoplax_Auloplacidae 100000100000000010100101000000000000000000000000010000100111100100000000110000000000000000010000000000000000
Fieldingia_Fieldingiidae 10101000100001000????000000000000000000000000000000000100100101000001000110000010001000000010000000000000000
Aphrocallistes_Aphrocallistidae 100011000000000001110000000000010001100000000000000000100110111101000000110000010001000000110000000010000000
Heterochone_Aphrocallistidae 000001000000000001110000000000010001100000000000100000100111101100001010110000110001000000110000000000000000
Eurete_Euretidae_E 100000100000000001000000100000011000000000000000010000100111111100001000111000100000000000010000000000000000
Calyptorete_Euretidae_E 100000100000000001000000100000000000000000000000010000100110101100000010100000010001000000000000000000000000
Conorete_Euretidae_E 100001000000000001000000110000000000000000000000110000100111101100000000110000110001000000010000000000000000
Endorete_Euretidae_E 000000000000000001000000100000000000000000000000100000110111100100000110100000110001110000000000000000000000
Gymnorete_Euretidae_E 100000000000000001000000100000011000000000000000000000111111100111001000111000110001110000000000000000000000
Heterorete_Euretidae_E 100000100000010001000010100000011000000000000000000000000000000000001000100000110001000000000010000000000000
Homoieurete_Euretidae_E 100000100000000001000000100000000000000000000000010000100111100001000000111000010001000000010000000000000000
Lefroyella_Euretidae_E 100001100000000001000000100000011000000000000000110000100111101100000000110000110001000000010000000000000000
Pararete_Euretidae_E 100000100000000101000000100000010001000000000000010000100111100110001000100000010001000000000000000000000000
Pityrete_Euretidae_E 000011000000000001000000100000010001000000000000000000100110100001000000111000010001000000000000000000000000
Sarostegia_Scep_inc_sed 100001000000000001000000000000000000000000000000010000100110100000000000110000010001000000000000000000000000
Chonelasma_Euretidae_C 100001100000000001000000100000011000000000000000110000100111101101001110110000110001000000010000000000000000
Bathyxiphus_Euretidae_C 00000100000000000100000011000000000000000000000010000010011?100100?01000111000000000000000000000000000000000
Myliusia_Euretidae_C 1000011000000001010??000000000011000000000000000110000000000000000000000100000010001000000000010000000000000
Periphragella_Euretidae_C 100001100000000001000000100000000000000000000000110000100111100101000000111000010001110000?00000000000000000
Pinulasma_Euretidae_C 100111000000000001000000100000011000000000000000100000100111100101001010100000010001000000010000000000000000
Pleurochorium_Euretidae_C 101000100000000001100010100000000000000000000000010000100111110101000000100000110001000000000000000000000000
Tretochone_Euretidae_C 10000??00000000001000010100000011000000000000000??00001001??101101001000110000010001000000010000000000000000
Verrucocoeloidea_Euretidae_C 100001100000000101000000100000011000000000000000110000100111100100000000110000010001000000010000000000000000
Farrea_Farreidae 100000100000000001000000110000011000000000000000010000100111000000111010111000110001110000110000000000000000
Asceptrulum_Farreidae 1000001000000000010000001100000000000000000000000100001001??000000100000100000010001000000000000000000000000
Aspidoscopulia_Farreidae 100000100000000001000000110000011000000000000000010000100111000000110000111000110001100000000000000000000000
Claviscopulia_Farreidae 100000100000000001000000110000000000000000000000010000100111000000100000111000010001100000000000000000000000
Lonchiphora_Farreidae 1000001000000000010000001100000000000000000000000000001001110000001?1000110000000000000000010000000000000000
Tretodictyum_Tretodictyidae 100001100000000001000000100000010010000000000000110000111111101001001000111000010001110000010000000000000000
Anomochone_Tretodictyidae 1010001000000011010000001000000110110000000000000100001?1111101100000000110000010001000000000000000000000000
Cyrtaulon_Tretodictyidae 1000011000000011010000001000000100100000000000000000001?01111???0?000000100000010001000000000000000000000000
Hexactinella_Tretodictyidae 100001100000001101000000100000010010000000000000110000111111101000000000110000110001110000000000000000000000
Psilocalyx_Tretodictyidae 000000000000001101010000100000010010000000000000000000111110101000000000100000010001110000000000000000000000
Sclerothamnopsis_Tretodictyidae 0000010000000000010000001000000100100000000000000000001?1110101000000000111000000000000000100000000000000000
Sclerothamnus_Tretodictyidae 000001000000000001000000100000010010000000000000000000100110101000000000100000010001110000000000000000000000
Tretocalyx_Tretodictyidae 10100110000000000100000010000001?0?0000000000000000000100110100001000100000000000000000000000000000000000000
Uncinatera_Uncinateridae 100000100000000000101101001010010001000000000000000000100000000000000000100000010001000000000000000000000000
Tretopleura_Uncinateridae 1000011000000000001011010010100110000000000000001?0000100111100001000000100000010001110000000000000000000000
Cyathella_Aulocalycidae_C 0000?0000000000001110101101100000000000000000000000000000000000000000000100000010001000000000000000000000000
Aulocalyx_Aulocalycidae_A 101010100000000000100011001100000000000000000000010001000000000000001000100000010001100000000000000000000000
Euryplegma_Aulocalycidae_A 100000100000000000100011001100010000000000000000010000000000000000000000100000010001000000000000000000000000
Ijimadictyum_Aulocalycidae_A 100000100000000000100011001100011000000000000000010000000000000000000000100000010001000100000000000000000000
Indiella_Aulocalycidae_A 100000100000000000100011001100011000000000000000010000000000000000000000100000010001000000000000000000000000
Leioplegma_Aulocalycidae_A 100000100000000000100011001100011000000000000000010000?00000000000000000100000010001000000000000000000000000
Rhabdodictyum_Aulocalycidae_A 100000100000000000100011001100000000000000000000010000?00000000000000000100000010001000100000000000010000000
Dactylocalyx_Dactylocalycidae 100011100000000000011000000000010000010000000000110001000000000000000000100000110001000000000000000000000000
Iphiteon_Dactylocalycidae 100011100000000100011000000000010000010000000000110001000000000000001000110000010001000000110000000000000000
Lychnocystis_Aulocystidae 100000100000011001000000000001100000000000000000010010000000000000000000100000110001000000000000000000000000
Neoaulocystis_Aulocystidae 101000100000011001000000000001100000000000000000010010000000000000000100110010110001110000010000000000000000
Scleroplegma_Diapleuridae 100000100000010001000000000001000000000000000000010010000000000000000000100000110001000000000000000000000000
Euplectella_Euplectellidae_E 101111000010000000000000000000000000001011111000010000000000000000001000110010000000000000010011100011000110
Acoelocalyx_Euplectellidae_E 101101000010000000000000000000000000000010010000100000000000000000000000100000010001000000000000000001011010
Chaunangium_Euplectellidae_E 101010100010000000000000000000000000000000000100100000000000000000000000100000010001000000000000010000000000
Docosaccus_Euplectellidae_E 100011000010000000000000000000000000000000000100110100000000000000001000110000000000000000010011000001000000
Holascus_Euplectellidae_E 101111000010000000000000000000000000001011110000100000000000000000001110110010110001000000111000100011000110
Malacosaccus_Euplectellidae_E 101101000010000000000000000000000000000010010000100000000000000000001000110000110001000000010011000001011010
Placopegma_Euplectellidae_E 101010100010000000000000000000000000000000000100010000000000000000001010110000010001000000000011010011000000
Bolosoma_Euplectellidae_B 101111000010000000000000000000000000001000000100100000000000000000000011100000011111001000010000000000100001
Amphidiscella_Euplectellidae_B 101111000010000000000000000000000000001011001100100000000000000000000011100001011111000000010011000000100001
Caulocalyx_Euplectellidae_B 100010100010000000000000000000000000001000000100100001000000000000000000100000010001000000000000010000100000
Hyalostylus_Euplectellidae_B 101011100010000000000000000000000000001000000100110000000000000000000000110001011001000000000011100000100000
Neocaledoniella_Euplectellidae_B 000011000010000000000000000000000000001000000100100000000000000000000000110010010001000000001000000000100001
Rhabdopectella_Euplectellidae_B 101111000010000000000000000000000000001010001000010000000000000000000000110001011001001100000011100000100001
Bolosominae_n_gen_Euplectellidae_B ?0?111000010000000000000000000000000001010??1000??0000000000000000000000110010011001001000000011000000100000
Saccocalyx_Euplectellidae_B 000011000010000000000000000000000000001010001000100000000000000000001000100000011001000100000000110000100001
Trachycaulus_Euplectellidae_B ?0??11000010000000000000000000000000001010001000??000000000000000000000011001000000000000000000010000010000?
Vityaziella_Euplectellidae_B 100011000010000000000000000000000000001000000100100000000000000000000000110010000010000000000000000000100001
Corbitella_Euplectellidae_C 101111000010000000000000000000000000001000000100010000000000000000001010110010010001001000010011000010000110
Atlantisella_Euplectellidae_C 101010100010000000000000000000000000001000000100010000000000000000000000110010000000000000000000000000000000
Dictyaulus_Euplectellidae_C 101111000010000000000000000000000000001000111000010100000000000000001010110010011001001000000011100010000110
Dictyocalyx_Euplectellidae_C 1011110000100000000000000000000000000010000001000100000000000000000010001100100110010010000000110000000000?0
Hertwigia_Euplectellidae_C 000111000010000000000000000000000000001000000100100000000000000000001000110000010001000100000011110000000000
Heterotella_Euplectellidae_C 101111100010000000000000000000000000001000000100110100000000000000001000110010000000000000000011100010000110
Ijimaiella_Euplectellidae_C 1001110000100000000000000000000000000010000001001101000000000000000001101100101100010000000100110000?0000??0
Pseudoplectella_Euplectellidae_C 101011100010000000000000000000000000001000000000010000000000000000000000100000010001000000000011000010000110
Regadrella_Euplectellidae_C 101011000010000000000000000000000000001000000100010100000000000000000000110010100000000000010011000010000110
Symplectella_Rossellidae_R 101111100000000000000000000000000000000000000100000000000000000000001000110000010001000010011000000010000000
Walteria_Euplectellidae_C 101011000010000000000000000000000000001000000100010110000000000000001000110010010001001000000011000000000000
Hyaloplacoida_Lyss_inc_sed 10111011000?000000000000000000000000000011101000001001000000000000000000100000010001000000000000000000000000
Clathrochone_Lyss_inc_sed 10001011000?000000000000000000000000000000000100100000000000000000000000100000010001000000000000000000100000
Leucopsacus_Leucopsacidae 101010100000100000000000000000000000001100000000100000000000000000000010100000010001000000010010100000100000
Chaunoplectella_Leucopsacidae 101110100000100000000000000000000000001100000000100000000000000000001000100000010001000000000000100000100000
Oopsacas_Leucopsacidae 100010100000100000000000000000000000000100000000100000000000000000000000100000010001001000000000000000000000
Rossella_Rossellidae_R 101010100001000000000000000000000000000000000100100011000000000000001010110000010001000011111000000000000000
Anoxycalyx_Rossellidae_R 101111101001000000000000000000000000000000000100100011000000000000000000110100010001000010000000001000000000
Aphorme_Rossellidae_R 101010001001000000000000000000000000000000000100100011000000000000001000000000000000000000000000000000000000
Asconema_Rossellidae_R 101110100001000000000000000000000000000000000101110000000000000000001000110000010001001010010000000000000000
Aulosaccus_Rossellidae_R 101011101101000000000000000000000000000000000100100000000000000000001000110000010001001010010000000000000000
Bathydorus_Rossellidae_R 101011101101000000000000000000000000000000000100101001000000000000001000110000000000000000010000000000000000
Caulophacella_Rossellidae_L 110010100001000000000000000000000000000000000111010000000000000000000000110000000000000000010000000000100000
Caulophacus_Rossellidae_L 111011100001000000000000000000000000001000000111110000000000000000001110110000110001101000011000000000100000
Crateromorpha_Rossellidae_R 101110101101000000000000000000000000001000000101011000000000000000001110110000110001000011010000100000100000
Hyalascus_Rossellidae_R 101111101001000000000000000000000000000000000100100011000000000000001000110000010000000010010000000000000000
Nodastrella_Rossellidae_R 101110001001000000000000000000000000000000000100100001000000000000000000110000010001001010011000000000000000
Rossellinae_n_gen_Rossellidae_R 100010100001000000000000000000000000000000000100100010000000000000000000110100010000000010000000000000000000
Schaudinnia_Rossellidae_R 101110000101000000000000000000000000000000000100100011000000000000001000110000010000000010010000000000000000
Scyphidium_Rossellidae_R 101010101001000000000000000000000000000000000100100011000000000000001010110000010001000011010000000000000000
Trichasterina_Rossellidae_R 101010001001000000000000000000000000000000000100100001000000000000001000110100000000000000010000000000000000
Vazella_Rossellidae_R 101010101001000000000000000000000000000000000100100011000000000000001000110000010000000011010000000000000000
Vitrollula_Rossellidae_R 101010101001000000000000000000000000000000000110110000000000000000000000110000010000000010000000000000000000
Acanthascus_Rossellidae_A 101111101001000000000000000000000000000000000100111001000000000000001000110000010001001010010100000000000000
Rhabdocalyptus_Rossellidae_A 101111101101000000000000000000000000000000000100110011000000000000001000110000010001001010010110000000000000
Staurocalyptus_Rossellidae_A 101111101101000000000000000000000000000000000100110011000000000000001000110000010001000010010110000000000000
Lanuginella_Rossellidae_L 101110001001000000000000000000000000000000000110100010000000000000000000100000010001000000000000001100000000
Calycosoma_Rossellidae_L 111010100001000000000000000000000000001000000111010001000000000000000000110000000000000000010000001100100000
Doconesthes_Rossellidae_L 101110000101000000000000000000000000000000000100100001000000000000001000110000000000000000010000001100000000
Lanugonychia_Rossellidae_L 101110000101000000000000000000000000001000000111100000000000000000000000100000110001000000010000001100100000
Lophocalyx_Rossellidae_L 101111101001000000000000000000000000001000000111110011000000000000001000110000000000000000010000001100000000
Mellonympha_Rossellidae_L 101110100001000000000000000000000000000000000100100011000000000000000000110000010001000000010000001100000000
Sympagella_Rossellidae_L 111011100001000000000000000000000000001000000111100001000000000000001000110000110001000000?10000001100100000
Outgroup 000000000000000000000000000000000000000000000000000000000000000000000000000000000000000000000000000000000000
;
END;
