# Supplementary material for: An integrative systematic framework helps to reconstruct skeletal evolution of glass sponges (Porifera, Hexactinellida)
Source: Front Zool. 2017 Mar 21;14:18. doi: 10.1186/s12983-017-0191-3 (PMC5359874; doi:10.1186/s12983-017-0191-3)
Supplement: Additional file 5: — Complete 16S rDNA alignment in Nexus format. (NEX 58.8 KB) [file 12983_2017_191_MOESM5_ESM.nex]

#NEXUS
Begin DATA;
	Dimensions ntax=74 nchar=755;
	Format datatype=NUCLEOTIDE gap=-;
	Matrix
	[ 1 11 21 31 41 51 61 71 81 91 101 111 121 131 141 151 161 171 181 191 201 211 221 231 241 251 261 271 281 291 301 311 321 331 341 351 361 371 381 391 401 411 421 431 441 451 461 471 481 491 501 511 521 531 541 551 561 571 581 591 601 611 621 631 641 651 661 671 681 691 701 711 721 731 741 751 ]
	[ | | | | | | | | | | | | | | | | | | | | | | | | | | | | | | | | | | | | | | | | | | | | | | | | | | | | | | | | | | | | | | | | | | | | | | | | | | | | ]
	Vazella_pourtalesii GATTCGACTGTTT-ACCAAAAACATAGCCAATAGAAAAAATTATCAATGGTGATGCCTGCTCAATGATTAAACAA-TAA-CCAAT-AAA---AAG-------------------------------------AATTAAATAGCTGCGGTAACACCTAACCGTACAAAGGTAGCATAATAAATCGCCTACTAATTATAGGATAGAATGAAGGTAAAACGAAAACCCAACTGTCTCAAAA--ACATAAAATTTAAA-ATAGAATGTGTGTGTAAATCCACACTAAGACGGCAAGACGATAAGACCCTAAGAACTTTACTGAAAA---------------CTT-AAT-T-AATA------------------------AAAT…
	Rossella_sp -----------------------------------------------TGGTGATGCCTGCTCAATGATTAAACAA-TAA-CAAAT-AAA---AAA-------------------------------------AATTAAATAGCTGCGGTAACACCTGACCGTACAAAGGTAGCATAATAAATCGCCTACTAATTATAGGATAGAATGAAGGTAAAACGAAAACCCAACTGTCTCAAAA--TCATAAAATCTAAA-ATAGAATGTGTGTGTAAATCCACACTAAGACGGCAAGACGATAAGACCCTAAGAACTTTACTAAAAA---------------CTT-AAT-TAAATA-----------------------CAATTAT------…
	Rossella_nuda ---TCGACTGTTT-ACCAAAAACATAGCCAATAGAAAAAATTATTAATGGTGATGCCTGCTCAATGATTAAACAA-TAA-CAAAT-AAA---AAA-------------------------------------AATTAAATAGCTGCGGTAACACCTGACCGTACAAAGGTAGCATAATAAATCGCCTACTAATTATAGGATAGAATGAAGGTAAAACGAAAACCCAACTGTCTCAAAA--TCATAAAATCTAAA-ATAGAATGTGTGTGTAAATCCACACTAAGACGGCAAGACGATAAGACCCTAAGAACTTTACTAAAAA---------------CTT-AAT-TAAATA-----------------------CAATTAT----…
	Rossella_racovitzae --------------------------------------------TAATGGTGATGCCTGCTCAATGATTA-ACAA-TAA-CAAAT-AAA---AAA-------------------------------------AATTAAATAGCTGCGGTAACACCTGACCGTACAAAGGTAGCATAATAAATCGCCTACTAATTATAGGATAGAATGAAGGTAAAACGAAAACCCAACTGTCTCAAAA--TCATAAAATCTAAA-ATAGAATGTGTGTGTAAATCCACACTAAGACGGCAAGACGATAAGACCCTAAGAACTTTACTAAAAA---------------CTT-AAT-TAAATA-----------------------CAATT…
	Symplectella_rowi ---------GTTT-ACCAAAAACATAGCCAATAGAAAAAATTATTAATGGTGATGCCTGCTCAATGATTAAACAA-TAA-CCAAT-AAA---AAA-------------------------------------AATTAAATAGCTGCGGTAACACCTGACCGTACAAAGGTAGCATAATAAATCGCCTACTAATTATAGGATAGAATGAAGGTAAAACGAAAACCCAACTGTCTCAAAA--TCAATAAATCTAAA-ATAGAATGTGTGTGTAAATCCACACTAAAACGGCAAGACGATAAGACCCTAAGAACTTTACTAAAAA---------------CTT-AATTTAAAAA-----------------AA----AAGAAAT…
	Rossellinae_ngen -----------------------------------------------TGGTGATGCCTGCTC-ATGATTAAACAA-TAAACCAAT-AAA---AAA-------------------------------------AATTAAATAGCTGCGGTAACACCTGACCGTACAAAGGTAGCATAATAAATCGCCTACTAATTATAGGATAGAATGAAGGTAAAACGAAAACCCAACTGTCTCAAAA--TCATAAAATCTAAA-ATAGAATGTGTGTGCAAATCCACACTAAGACGGCAAGACGATAAGACCCTAAGAACTTTACTAAAAA---------------CTT-AAT-TAAATA-----------------------ATAA-AT-…
	Rhabdocalyptus_dawsoni --TTCGACTGTTT-ACCAAAAACATAGCCAATAGAAAAAATTATTAATGGTGATGCCTGCTCAATGATTACACAA-TAA-ACAAT-AAC---AAT-------------------------------------AATTAAATAGCTGCGGTAACACCTGACCGTACAAAGGTAGCATAATAAATCGCCCATTAATTACGGGATAGAATGAAGGTAAAACGAAACCCCGACTGTCTCAAGA--TTATAAAATATAAA-ATAGAATGTGTGTGCAAATCCACACTAAAACGGCAAGACGATAAGACCCTAGGAACTTTACCTAAAA---------------CTT-AAT-AAAAAA-----------------------TA…
	Crateromorpha_meyeri ---TCGACTGTTT-ACCAAAAACATAGCCAATAGAAAAAATTATTAATGGTGATGCCTGCTCAATGGTTGAACAA-TAA-CCAAT-AAA---AAC-------------------------------------AATTAAATAGCTGCGGTAACACCTGACCGTACAAAGGTAGCATAATAAATCGCCTACTAATTATAGGATAGAATGAAGGTAAAACGAAAACCCAACTGTCTCAAAA--TTATAAAATCTAAA-ATAGAATGTGTGTGCAAATCCACACCAAGACGGCAAGACGATAAGACCCTAAGAACTTTACTAAAAA---------------CTT-AAT-TAAACA-----------------------AAAA…
	Bathydorus_spinosus ----------------CAAAAACATAGCCAATAGAAAAAATTATTGTTGGTGATGCCTGCTCAATGATTAAATAA-TAA-CCAAT-AAA---AAC-------------------------------------AATTAAATAGCTGCGGTAACACCTGACCGTACAAAGGTAGCATAATAAATCGCCTACTAATTATAGGATAGAATGAAGGTAAAACGAAAATCCAACTGTCTCAAGA--TTATAAAATTTAAA-ATAGAATGTGTGTGCAAATCCACACCAAGACGGCAAGACGATAAGACCCTAGGAACTTTACTGAAAA---------------CTT-AAT-TAAACA-----------------------AACA-…
	Bathydorus_laniger ----------------CAAAAACATAGCCAATAGAAAAAATTATTATTGGTGATGCCTGCTCAATGATTAAATAA-TAA-CCAAT-AAA---AAC-------------------------------------AATTAAATAGCTGCGGTAACACCTGACCGTACAAAGGTAGCATAATAAATCGCCTACTAATTATAGGATAGAATGAAGGTAAAACGAAAATCCAACTGTCTCAAAA--TTATAAAATTTAAA-ATAGAATGTGTGTGCAAATCCACACCAAGACGGCAAGACGATAAGACCCTAGGAACTTTACTAAAAA---------------CTT-AAT-AAAACA-----------------------AATA-A…
	Nodastrella_asconemaoida ----------------CAAAAACATAGCCAATAGAAAAAATTATTAATGGTGATGCCTGCTCAATGATTACACAA-TAAAAAAAT-AAC---AAT-------------------------------------AATTAAATAGCTGCGGTAACACCTGACCGTACAAAGGTAGCATAATAAATCGCCTACTAATTATAGGATAGAATGAAGGTAAAACGAAAACCCAACTGTCTCAAAA--CCATAAAATCTAAA-ATAGAATGTGTGTGTAAATCCACACTAAAACGGCAAGACGATAAGACCCTAAGAACTTTACCAAAAA---------------CTT-AAT-TAAATA-----------------------…
	Nodastrella_nodastrella --TTCGACTGTTT-ACCAAAAACATAGCCAATAGAAAAAATTATTAATGGTGATGCCTGCTCAATGATTACACAA-TAA-GAAAT-AAC---AAT-------------------------------------AATTAAATAGCTGCGGTAACACCTGACCGTACAAAGGTAGCATAATAAATCGCCTACTAATTATAGGATAGAATGAAGGTAAAACGAAAACCCAACTGTCTCAAAA--TCATAAAATCTAAA-ATAGAATGTGTGTGTAAATCCACACTAAAACGGCAAGACGATAAGACCCTAAGAACTTTACCAAAAA---------------CTT-AAT-TAAATA-----------------------A…
	Asconema_fristedti --TTYGACTGTTT-ACCAAAAACATAGCCAATAGAAAAAATTATTACTGGTGATGCCTGCTCAATGATTACACAA-TAA-AAAAT-AAA---AAT-------------------------------------GATTAAATAGCTGCGGTAACACCTGACCGTACAAAGGTAGCATAATAAATCGCCTACTAATTATAGGATAGAATGAAGGTAAAACGAAAACCCAACTGTCTCAAAA--CAATAAAATTCAAA-ATAGAATGTGTGTGCAAATCCACACTAAAACGGCAAGACGATAAGACCCTAAGAACTTTACTAAAAA---------------CTT-AAT-TAAATA----------------------CATAATA…
	Aulosaccus_mitsukurii -----------------AAAAACATAGCCAATAGAAAAAATTATTAATGGTGATGCCTGCTCAATGATTACACAA-TAA-AAAAT-AAC---AAT-------------------------------------AATTAAATAGCTGCGGTAACACCTGACCGTACAAAGGTAGCATAATAAATCGCCTACTAATTATAGGATAGAATGAAGGTAAAACGAAAACCCAACTGTCTCAAAA--TCATAAAATCTAAA-ATAGAATGTGTGTGTAAATCCACACTAAAACGGCAAGACGATAAGACCCTAAGAACTTTACCAAAAA---------------CTT-AAT-TAAATA-----------------------AAA…
	Caulophacus_arcticus -----------------AAAAACATAGCCAATAGAAAAAATTATTATTGGTGATGCCTGCTCAATGATTAAATAA-TAA-CCACT-AAA---AAT-------------------------------------AATTAAATAGCTGCGGTAACACCTGACCGTACAAAGGTAGCATAATAAATCGCCTACTAATTATAGGATAGAATGAAGGTAATACGAAGATCTTACTGTCTCAAGA--CCATAAAATTTAAA-ATAGAATGTGTGTGTAAATCCACACTAAGACGGCAAGACGATAAGACCCTAAGAACTTTACCTAAAG---------------TTTAAAT--AAAAA-----------------------CAC-…
	Caulophacus_valdiviae CTTTCGACTGTTT-ACCAAAAACATAGCCAATAGAAAAAATTATTATTGGTGATGCCTGCTCAATGATTAAATAA-TAA-CCACT-AAA---AAT-------------------------------------AATTAAATAGCTGCGGTAACACCTGACCGTACAAAGGTAGCATAATAAATCGCCTACTAATTATAGGATAGAATGAAGGTAATACGAAGATCTTACTGTCTCAAGA--CCATAAAATTTAAA-ATAGAATGTGTGTGTAAATCCACACTAAGACGGCAAGACGATAAGACCCTAAGAACTTTACCTAAAG---------------TTTAAAT--AAAAA-----------------------CAC…
	Caulophacus_weddelli ---TYGACTGTTT-ACCAAAAACATAGCCAATAGAAAAAATTATTATTGGTGATGCCTGCTCAATGATTAAATAA-TAA-CCACT-AAA---AAT-------------------------------------AATTAAATAGCTGCGGTAACACCTGACCGTACAAAGGTAGCATAATAAATCGCCTACTAATTATAGGATAGAATGAAGGTAATACGAAGATCTTACTGTCTCAAGA--CCATAAAATTTAAA-ATAGAATGTGTGTGTAAATCCACACTAAGACGGCAAGACGATAAGACCCTAAGAACTTTACCTAAAG---------------TTTAAAT--AAAAA-----------------------CAC-…
	Caulophacella_tenuis ---TYGACTGTTT-ACCAAAAACATAGCCAATAGAAAAAATTATTAATGGTGATGCCTGCTCAATGATTGAACAA-TAA-CCACT-AAA---AAC-------------------------------------AATTAAATAGCTGCGGTAACACCTGACCGTACAAAGGTAGCATAATAAATCGCCTACTAATTATAGGATAGAATGAAGGTAAAACGAAGATCTTACTGTCTCAAGA--CCATAAA-TTTAAA-ATAGAATGTGTGTGTAAATCCACACAAAGACGGCAAGACGATAAGACCCTAAGAACTTTACCTAAAG---------------TTTAAAT--CAATA-----------------------TAT-…
	Doconesthes_dustinchiversi --------TGTTT-ACCAAAAACATAGCCAATAGAAAAAATTATTAATGGTGATGCCTGCTCAATGATTGAACAA-TAA-CCATT-AAA---AAC-------------------------------------AATTAAATAGCTGCGGTAACACCTGACCGTACAAAGGTAGCACAATAAATCGCCTGCTAATTATAGGATAGAATGAAGGTAAAACGAAGATCTTACTGTCTCAAGA--CTATAAAATTTAAA-ATAGAATGTGTGTGTAAATCCACACTAAGACGGCAAGACGATAAGACCCTAAGAACTTTACCTAAAG---------------TTTAAAT--AAGAA---------------------…
	Lophocalyx_profundum ---TCGACTGTTT-ACCAAAAACATAGCCAATAGAAAAAATTATTAATGGTGATGCCTGCTCAATGATTGAATAA-TAA-CCATT-AAA---AAC-------------------------------------AATTAAATAGCCGCGGTAACACCTGACCGTGCAAAGGTAGCACAATAAATCGCCTACTAATTATAGGATAGAATGAAGGTAAAACGAAGATCTTACTGTCTCAAGA--CCATAAAATTTAAA-ATAGAATGTGTGTGTAAATCCACACTAAGACAGCAAGACGATAAGACCCTAAGAACTTTACCTAAAG---------------TTTAAAT--AAA-A-----------------------CAAA…
	Sympagella_nux AACTCGACTGTTT-ACCAAAAACATAGCCAATAGAAAAAATTATTAATGGTGATGCCTGCTCAATGATTGAACAA-TAATACCAT-AAA---AAC-------------------------------------AATTAAATAGCTGCGGTAACACCTGACCGTACAAAGGTAGCATAATAAATCGCCTACTAATTATAGGATAGAATGAAGGTAAAACGAAATTTCCACTGTCTCAAAA--CCACAAA-CTTAAA-ATAGAATGTGTGTGAAAATCCACACTAAAACGGCAAGACGATAAGACCCTAAGAACTTTACCCAAAA---------------TTT---T--AAACA-----------------------CACACAA--C…
	Leucopsacus_sp ----CGACTGTTT-ACCAAAAACATAGCCAATAGAAAAAATTATTAATGGTGATGCCTGCTCAATAGTTAAAC-A-TAA-ACCAT-AAAA--AAT-------------------------------------AATTAAATAGCTGCGGTAACACCTGACCGTGCAAAGGTAGCATAATAAATCGCCTACTAATTATAGGATAGAATGAAGGTAATACGAAGACCCAACTGTCTCAAAA--CGAAAAAATATAAA-ATAGAATGTGTGTGCAAATCCACACCAAGACGGCAAGACGATAAGACCCTAAGAACTTTACCAAAAA---------------CTT------AAAAA-----------------------CAAAAAG--T…
	Oopsacas_minuta AACTCGACTGTTT-ACCAAAAACATAGCCAATAGAAAAAATTATTAATGGTGATGCCTGCTCAATAATTAAAC-A-TAA-ACAAT-AAAA--AAT-------------------------------------AATTAAATAGCTGCGGTAACACCTGACCGTGCAAAGGTAGCATAATAAATCGCCTACTAATTATAGGATAGAATGAAGGTAATACGAAGACCCAACTGTCTCAAAA--CTAAACAATACAAA-ATAGAATGTGTGTGCAAATCCACACCAAGACGGCAAGACGATAAGACCCTAAGAACTTTACCAAAAA---------------CTT------AAAAA-----------------------CAAAAAC--…
	Euryplegma_auriculare -------CTGTTT-ACCAAAAACATAGCTAATAGAAAAAATTATTAATAGTGATGCCTGCTCAATGATTAAACAA-TAA-ACAAT-AAA---AAT-------------------------------------AATTAAATAGCTGCGGTAACACCTGACCGTACAAAGGTAGCATAATAAATCGCCTACTAATTATAGGATAGAATGAAGGTAAAACGAAGACCCAACTGTCTCAAAAT-ATTTAAA-TATAAA-ATAGAATGTGTGTGCAAATCCACACTAAGGTGGCAAGACGATAAGACCCTAAGAACTTTACTAAATA---------------CTT------AA--------------------------AAT…
	Clathrochone_clathroclada ---TCGACTGTTT-ACCAAAAACATAGCCAATAGAAACAATTATTATTGGTGATGCCTGCTCAATGATCAAAC-A-TAA-AACAT-AAA---AA--------------------------------------AATTAAATAGCTGCGGTAACACCTGACCGTGCAAAGGTAGCACAATAAATTGCCTACTAATTATAGGATAGAATGAAGGTAACACGAAGACCCAACTGTCTCAAAA--ACATAAAATATAAA-ATAGAATGTGTGTGCAAATCCACACCAAAACGGCAAGACGACAAGACCCTAAGAACTTTACTAAAAA---------------CTT------AAAAA----------------------…
	Acoelocalyx_brucei ----CGACTGTTTAACCAAAAACATAGCTAATAGAAAAAATTATTATTAGTGATGCCTGCTCAATGGTTGAACAA-TAA-CAAAT-AAC---AAC-------------------------------------GACTAAATAGCCGCGGTAACACCTGACCGTGCAAAGGTAGCATAATAAACCGCCTACTAATTATAGGATAGAATGAAGGTAAAACGAAGACCCAACTGTCTCAAGA--CCCTAAAATTAAAA-ATAGAATGTGTGTGCAAATCCACACTAAAACGGCAAGACGACTAGACCCTAAGAACTTTACCTAAAA---------------CTT---T---AAC------------------------CATTAA…
	Malacosaccus_coatsi ---TCGACTGTTT-ACCAAAAACATAGCTAATAGAAAAAATTATTATTAGTGATGCCTGCTCAATGGTTGAACAA-TAA-CAAAT-AAC---AAC-------------------------------------GACTAAATAGCCGCGGTAACACCTGACCGTGCAAAGGTAGCATAATAAACCGCCTACTAATTATAGGATAGAATGAAGGTAAAACGAAGACCCAACTGTCTCAAGA--CCCTAAAATTAAAA-ATAGAATGTGTGTGCAAATCCACACTAAAACGGCAAGACGACTAGACCCTAAGAACTTTACCTAAAA---------------CTT---T---AAC------------------------CATTA…
	Euplectella_sp1 ----------------CAAAAACATAGCTAATAGAAAAAATTATTATTAGTGATGCCTGCTCAATGGTTGAACAA-TAA-CAAAT-AAC---AAC-------------------------------------GACTAAATAGCCGCGGTAACACCTGACCGTGCAAAGGTAGCATAATAAACCGCCTACTAATTATAGGATAGAATGAAGGTAAAACGAAGACCCAACTGTCTCAAGA--CCCTAAA-TTAAAA-ATAGAATGTGTGTGCAAATCCACACTAAAACGGCAAGACGACTAGACCCTAAGAACTTTACCTAAAA---------------CTT---T---AAC------------------------TAACAAA--…
	Euplectella_sp2 ---TCGACTGTTT-ACCAAAAACATAGCTAATAGAAAAAATTATTATTAGTGATGCCTGCTCAATGGTTGAACAA-TAA-CAAAT-AAC---AAC-------------------------------------GACTAAATAGCCGCGGTAACACCTGACCGTGCAAAGGTAGCATAATAAACCGCCTACTAATTATAGGATAGAATGAAGGTAAAACGAAGACCCAACTGTCTCAAGA--TCCTAAA-TTAAAA-ATAGAATGTGTGTGCAAATCCACACTAAAACGGCAAGACGACTAGACCCTAAGAACTTTACCTAAAA---------------CTT---T---AAC------------------------TAACAAA--…
	Regadrella_sp ------------------------------------------------------------TC-ATGGTTGAACAA-TAA-CAAAT-AAC---AAC-------------------------------------GACTAAATAGCCGCGGTAACACCTGACCGTGCAAAGGTAGCATAATAAACCGCCTACTAATTATAGGATAGAATGAAGGTAAAACGAAGACCCAACTGTCTCAAGA--CCCTAAA-TTAAAA-ATAGAGTGTGTGTGCAAATCCACACTAAAACGGCAAGACGACTAGACCCTAAGAACTTTACCTAAAA---------------CTT---T---AAC------------------------CAACAAA----…
	Atlantisella_sp -------CTGTTT-ACCAAAAACATAGCTAATAGAAAAAATTATTATTAGTGATGCCTGCTCAATGGTTGAACAA-TAA-CAAAT-AAC---AAC-------------------------------------GACTAAATAGCCGCGGTAACACCTGACCGTGCAAAGGTAGCATAATAAACCGCCTACTAATTATAGGATAGAATGAAGGTAAAACGAAGACCCAACTGTCTCAAGA--TCCTAAA-TTAAAA-ATAGAATGTGTGTGCAAATCCACACTAAAACGGCAAGACGACTAGACCCTAAGAACTTTACCTAAAA---------------CTT---T---AAC------------------------TAACAAA--…
	Docosaccus_maculatus ----------------CAAAA-CATAGCTAATAGAAAAAGTTATTATTAGTGATGCCTGCTCAATGGTTGAATAA-TAA-CAAAT-AAC---AAC-------------------------------------GACTAAATAGCCGCGGTAACACCTGACCGTGCAAAGGTAGCATAATAAACCGCCTACTAATTATAGGATAGAATGAAGGTAAAACGAAGACCCAACTGTCTCAAGA--CCCTAAAATTAAAA-ATAGAATGTGTGTGCAAATCCACACTAAAACGGCAAGACGACCAGACCCTAAGAACTTTACCCAAAA---------------CTT---T---AGC------------------------CACT…
	Hertwigia_sp ----------------CAAAAACATAGCCAATAGAAAAAATTATTAAGGGTGATGCCTGCTCAATGGTTGAACAA-TAA-CAAAC-AAC---AAC-------------------------------------GACTAAATAGCTGCGGTAACACCTGACCGTACAAAGGTAGCATAATAAACAGCCTACTAATTATAGGATAGAATGAAGGTAAAACGAAGACCCAACTGTCTCAAGA--CCCTAAA-TCTAAA-ATAGAATGTGTGTGCAAATCCACACCAAAACGGCAAGACGACCAGACCCTAAGAACTTTACTCAAAA---------------CTT-AAT-GAAA-------------------------AAAAAAT-----…
	Walteria_leuckarti -----GACTGTTT-ACCAAAAACATAGCTAATAGAAAAAATTATTAATAGTGATGCCTGCTCAATGGTTGAACAA-TAA-CAAAT-AAC---AAC-------------------------------------AACTAAATAGCCGCGGTAACACCTGACCGTGCAAAGGTAGCATAATAAACCGCCTACTAATTATAGGATAGAATGAAGGTAAAACGAAGACCCAACTGTCTCAAAA--CCCCAAA-TTAAAA-ATAGAATGTGTGTGCAAATCCACACTAAAACGGCAAGACGACTAGACCCTAAGAACTTTACCTAAAA---------------CTT---T-AAAA-------------------------AAAAAT…
	Saccocalyx_sp -------CTGTTT-ACCAAAAACATAGCCAATAGAAAAAATTATTAATGGTGATGCCTGCTCAATGGTTGAACAA-TAA-CAAAC-AAC---AAC-------------------------------------AACTAAATAGCTGCGGTAACACCTGACCGTACAAAGGTAGCATAATAAACAGCCTACTAATTATAGGATAGAATGAAGGTAAAACGAAGACCCAACTGTCTCAAGA--CCCTAAG-TCTAAA-ATAGAATGTGTGTGCAAATCCACACTAAAACGGCAAGACGACCAGACCCTAAGAACTTTACCCAAAA---------------CTT-AAT-AAAA-------------------------AAAATAT----…
	Rhabdopectella_tintinnus ---TCGACTGTTT-ACCAAAAACATAGCTAATAGAAAATATTATTATTAGTGATGCCTGCTCAATGATTGAACAA-TAA-CAAAT-AAC---AAC-------------------------------------AATTAAATAGCCGCGGTAACACCTGACCGTGCAAAGGTAGCATAATAAATAGCCTACTAATTATAGGATAGAATGAAGGTAAAACGAAGACCTAACTGTCTCAAGA--CCCTAAA-TTTAAA-ATAGAATGTGTGTGTAAATCCACACTAAAACGGCAAGACGATTAGACCCTAAGAACTTTACCCAAAG---------------CTT---T-TAA--------------------------…
	Bolosominae_ngen -----------------------------------------------TAGTGATGCCTGCTC-ATGATTGAACAA-TAA-CAATT-AAC---AAC-------------------------------------AATTAAATAGCCGCGGTAACACCTGACCGTGCAAAGGTAGCATAATAAATAGCCTACTAATTATAGGATGGAATGAAGGTAAAACGAAGACCTAACTGTCTCAAGA--CCCTAAA-TTTAAA-ATAGAATGTGTGTGTAAATCCACACTAAAACGGCAAGACGATTAGACCCTAAGAACTTTACCCAAAA---------------CTT---T-TAA--------------------------CACAAAA-…
	Bolosoma_nsp ---TCGACTGTTT-ACCAAAAACATAGCTAATAGAAAAAATTATTATTAGTGATGCCTGCTCAATGATTGAACAA-TAA-CAAAC-AAC---AAC-------------------------------------AATTAAATAGCCGCGGTAACACCTAACCGTGCAAAGGTAGCATAATAAATAGCCTACTAATTATAGGATAGAATGAAGGTAAAACGAAGACCCAACTGTCTCAAGA--CCCTAAA-TTTAAA-ATAGATTGTGTGTGTAAATCCACACTAAAACGGCAAGACGATAAGACCCTAAGAACTTTACCAAAAG---------------CTT---T--AAA-------------------------CACAAAA-----…
	Heterorete_sp --TTCGACTGTTT-ACCAAAAACATAGCTATGAGAAAAAATTATCCCTAGTGTCACCTGCTCAATGATTGAACAA-TAATCACAA-AAC---AAC-------------------------------------AATTAAATAGCCGCGGTAACACCTGACCGTGCAAAGGTAGCATAATAAATCGCCTACTAATTATAGGATAGAATGAAGGTAAAACGAAAACTCAACTGTCTCAAGA--ACCCAAA-TTTAAA-ATAGAATGTGTGTGCAAATCCTCACCAAAAAGGCTAGACGATAAGACCCTAGGAACTATACCCAAAA---------------CTT------AAA-------------------------CACAATACCCT…
	Iphiteon_sp ----------------------------------------------------ATGCCTGCTC-ATGATTGAACAA-TAAAAAATC-AAC---AAC-------------------------------------AATTAAATTGCCGCGGTAACACCTGACCGTGCAAAGGTAGCACAACAAGCAGCCTACTAATTATAGGATAGAATGAAGGTAAAACGAAATTTCAACTGTCTCAAGA--CCACATG-TCCAAA-ATAGAATGTGTGTGCAAATCCACACCACAGTAGCAAGACGATAAGACCCTAAGAACTTTACCAAAAA---------------CTT--AC-----C------------------------CACAATA--AT--…
	Iphiteon_panicea ---TCGACTGTTT-ACCAAAAACATAGCTATTAGAAAAAAGTATTAATAGTGATGCCTGCTCAATGATTGAACAA-TAAAAAATC-AAC---AAC-------------------------------------AATTAAATTGCCGCGGTAACACCTGACCGTGCAAAGGTAGCACAACAAGCAGCCTATTAATTATAGGATAGAATGAAGGTAAAACGAAATTTCAACTGTCTCAAGA--CCAAATA-TCCAAA-ATAGAATGTGTGTGCAAATCCACACCACAGTAGCAAGACGATAAGACCCTAAGAACTTTACCAAAAA---------------CTT--AC-----T------------------------CACAATA-…
	Dactylocalyx_pumiceus_Bahamas --TTTGACTGTTT-ACCAAAAACATAGCTAATAGAAAAAATTATTAATAGTGCTGCCTGCTCAATGATTGAACAA-TAA-CAATT-AAC---AAC-------------------------------------AATTCAATAGCCGCGGTAATATCTGACCGTGCTAAGGTAGCATAATAAATAGCCTATTAATTGTAGGATAGAATGAAGGTAAAACGAAATTCTAACTGTCTCAAAAA-AACTAAA-TACAAA-ATAGAATATGTGTGCAAATCCACACCAAGACGGCAAGACGATAAGACCCTAGGAACTTTACCAAAAG---------------TTT--AT----ATT------------------…
	Dactylocalyx_pumiceus_Bonaire --TTYGTCTGTTT-ACCAAAAACATAGCTAATAGAAAAAATTATTAATAGTGCTGCCTGCTCAATGATTGAACAA-TAA-CAATT-AAC---AAC-------------------------------------AATTCAATAGCCGCGGTAATATCTGACCGTGCTAAGGTAGCATAATAAATAGCCTATTAATTGTAGGATAGAATGAAGGTAAAACGAAATTCTAACTGTCTCAAAA--ACCCAAA-TACAAA-ATAGAATATGTGTGCAAATCCACACCAAGACGGCAAGACGATAAGACCCTAGGAACTTTACCAAAAG---------------TTT------ATACA------------------…
	Dactylocalyx_sp ----------------CAAGAACATAGCTAATAGAAAAAATTATTAATAGTGCTGCCTGCTCAATGATTGAACAA-TAA-CAATT-AAC---AAC-------------------------------------AATTCAATAGCCGCGGTAATATCTGACCGTGCTAAGGTAGCATAATAAATAGCCTATTAATTGTAGGATAGAATGAAGGTAAAACGAAATTCTAACTGTCTCAAAA--ACCCAAA-TACAAA-ATAGAATATGTGTGCAAATCCACACCAAGACGGCAAGACGATAAGACCCTAGGAACTTTACCAAAAG---------------TTT--AT----ATT-----------------------CCTAATA--…
	Cyrtaulon_sigsbeei --TTYGATCTGTTTACCAAAAACATAGCTAATAGAAAACATTATATATAGTGACGCCTGCTCAATAATTGAACAAATAAATAAACTAAC---AAC-------------------------------------AATTCAATAGCTGCGGTAATCTCTGACCGCACAAAGGTAGCACAATAAATAGCCTATTAATTATAGGATCGCATGAAGGCAAAACGAAGCTCAAACTGTCTCAAGA--CCACAAA-GAAAAA-ATAGAATACACGTGAAAATCCGTTTAAAAGAGACAAGACGATCAGACCCTAAGAACTTTACCTAAAAA--------------TTT------TGATC---------------------ACAACAAG…
	Dictyoplax_lecus ------ACTGTTT-ACCAAAAACATAGCTACTAGAAAACATTATTAATAGTGACGCCTGCTCAATGGTTG-ACAA-TAAACAACAAAAC-----C-------------------------------------AACTCAATAGCTGCGGTAACATTTAACCGCACAAAGGTAGCACAACAAATAGCCTACTAATTACAGGATTGCATGAAGGCATAACGAAGCTCAAACTGTCTCAAGA--CCCCACT-ATAAAA-ATAGAATGTGTGTGCAAATCCACACTAAAATGGCAAGACGATAAGACCCTAAGAACTTTACTCAAAG---------------CTT---C---AAC-AAAACCAACTCAAAAATAAATAACATATTC-…
	Psilocalyx_wilsoni -----GACTGTTT-ACCAAAAACATAGCTATAAGCACACATTATTAATAGTATCGCCTGCTCAATGATC-AGCCA-TAACCAAAA-AAA---TAT-------------------------------------TATCCAATAGCTGCGGTAACACCTGACCGCACAAAGGTAGCACAACAAATAGCCTATTAACTACAGGATCGCATGAAGGCAAAACGAAGTTTTTACTGTCTCAAGA--CCAAAAC-GATAAA-ATAGAATGTGTGTGCAAATCCCCACTTAAGCAGCAAGACGATAAGACCCTAAGAACTTTACCCAAAA---------------CTT---T---AAT--TTAC------------------CACAAT…
	Tretodictyum_tubulosum --TTCGACTGTTT-ACCAAAAACATAGCTACCAGAAAACATTATAGATAGTGTCGCCTGCTCAATGATT-AACCA-TAA-CAAAC-AAAA--GAT-------------------------------------AATTCAATAGCTGTGGTAACACTTAACCACACAAAGGTAGCACAATAAATGGCCTACTAATTACAGGATCGCATGAAGGCACCACGAAGTTAAAACTGTCTCAAAA--CCCAACA-GATAAA-ATAGAATGTGTGTGTAAATCCACACTAAAACGGCAAGACGATAAGACCCTAAGAACTTTACCCAAGA---------------CTT---T---AAC--TAACAAACAGAAACGCAATAAACA…
	Hexactinella_carolinensis ----------------CAAAAACATAGCTACCTGAAAACATTATATGTAGTGCCGCCTGCTCAATGATT-AACCA-TAAACACAC-AAAA--GAT-------------------------------------AATTAAATAGCTGCGGTAACACTTAACCGCACAAAGGTAGCACAACAAATAGCCTATTAATTACAGGATCGCATGAAGGCATCACGAAATTAAAACTGTCTCAAAA--CTCTACTAGACAAA-ATAGAATGTGTGTGAAAACCCACACGAAAACGGCAAGACGATAAGACCCTAAGAACTTTACCCAAAA---------------CTT---C--AAAC---AATG--TAAAATAACAAAAA…
	Sarostegia_oculata --TTCGACTGTTT-ACCAAAAACATAGCTAAAAGAATACATTAATCTTAGCGACGCCTGCTCAATGATTGAATAA-TAAACTAAC-AAA---AAC-------------------------------------AATTAAATAGCTGCGGTAACACCTGACCGTACAAAGGTAGCACAATAAATTGCCTGCTAATTACAGGATTGCATGAAGGCAAAACGAAGTTTAACCTGTCTCAAGA--CCCTAAT-ACTAAA-ATAGAATGTGTGTACAAATCCGCACTTTAACGGCAAGACGATAAGACCCTAAGAACTTTACTTAAGG---------------CCT---T---AAT----ATAAATTC--TTTTAAAAAACACAAA…
	Aphrocallistes_beatrix ----------------CAAAAACATAGCTATAAGAACAAATTATAAATAGTGACGCCTGCTCAATGATTGAGTAA-TAA-CCCAT-AAA---AAC-------------------------------------AATTCAATAGCTGCGGTAATACCTGACCGTACAAAGGTAGCACAACAAATAGCCTAATAATTACAGGATCGCATGAAGGCAAAACGAAACTTTAACTGTCTCAAGAA-ATCCAAA-ACTAAA-ATAGAATGTATGTGAAAATCCACACTCAAGCGGCAAGACGACAAGACCCTAAAAACTTTACCAAAAGT--------------TTTAAAT---AATA--AACCAA-----TAACGTTAT-CA…
	Aphrocallistes_vastus -TTTCGACTGTTT-ACCAAAAACATAGCTATAAGAAAAAATTATAAATAGTGACGCCTGCTCAATGATTGAACAA-TAA-CACTT-AAC---AAC-------------------------------------AATTCAATAGCTGCGGTAATACCTAACCGTACAAAGGTAGCACAACAAATAGCCTGATAATTCCAGGATCGCATGAAGGCAAAACGAAACTTTACCTGTCTCAAGA--ACCTAAA-AAGAAA-ATAGAATGTGTGTGAAAATCCACACTTAAGCGGCAAGACGACAAGACCCTAAAAACTTTACTAAAAAT--------------CTTAAAC----AT------------------------TAC…
	Heterochone_calyx ---TCGACTGTTT-ACCAAAAACATAGCTATAAGAAAAAATTATAAATAGTGACGCCTGCTCAATGATTGAACAA-TAA-CCCTT-AAC---AAC-------------------------------------AATTCAATAGCTGCGGTAATACTTAACCGTACAAAGGTAGCACAACAAATAGCCTGATAATTCCAGGATCGCATGAAGGCAAAACGAAACTTTAACTGTCTCAAGA--ACCTAAA-AAGAAA-ATAGAATGTGTGTGAAAATCCACACTTAAGCGGCAAGACGACAAGACCCTAAAAACTTTACTAAAAAT--------------CTTAAAC----ATA----CC-----------------TACTAAT…
	Heterochone_sp ---TCGACTGTTT-ACCAAAAACATAGCTATAAGAAGAAATTATAAATAGTGACGCCTGCTCAATGATTGAACAA-TAA-CCCTT-AAC---AAC-------------------------------------AATTCAATAGCTGCGGTAATACCTAACCGTACAAAGGTAGCACAACAAATAGCCTGATAATTCCAGGATCGCATGAAGGCAAAACGAAACTTTAACTGTCTCAAGA--AACTTAA-ACTAAA-ATAGAATGTGTGTGAAAATCCACACTCAAGCGGCAAGACGACAAGACCCTAAAAACTTTACCGAAAAT--------------CTTAAAC---AAT---TTCTAA-----TAAC--TA--CACACTA---…
	Laocoetis_perion -------CTGTTT-ACCAAAAACATAGCCATAAGAAAAAATTATTAATGGTGACGCCTGCTCAATGATTGCACAA-TA--CACAA-AAC---AAC-------------------------------------AATTTAATAGCTGCAGTAACACTTGACTGCACAAAGGTAGCACAATAAATCGCCTATTAATTATAGGCTCGCATGAAGGAAAAACGAAATTTACTCTGTCTCAAGAC-TCTCAAA-AAGAAA-ATAGAATGTGTGTGCAAATCCTAACTTAGGCAGCAAGACGACAAGACCCTAAGAACTTTACTCTCAA---------------CTT---------------------------------AAATAAAA-…
	Homoieurete_macquariense --TTYGACTGTTT-ACCAAAAACATAGCCAACAGAAAACATTAATATTGGTGACGCCTGCTCAATGATTGAACAA-TAA-ACAAA-CAGAAAAAC-------------------------------------AATTCAATAGCTGCGGTAACACCTGACCGTACAAAGGTAGCACAATAAATAGCCTACTAATTACAGGATTGCATGAAGGCAAAACGAAGTTTAAACTGTCTCAAGA--CCCTACT-ACCAAA-ATAGAATATGTGTACAAATCCACATTTAAACGGCAAGACGATAAGACCCTAAGAACTTTACTCAAAACCTTAACACAACTTTCTT----------------------------------…
	Lefroyella_decora ------------------------------------------------------GCCTGCTCA-TAATTGCACAA-TACAACTAA-AAC---AAC-------------------------------------AATTAAATAGCTGCAGTAATATCTGACTGCACAAAGGTAGCATAATAAATAGCCTACTAATTATAGGATCGCATGAAGGAATAACGAAACTTTAACTGTCTCAAGA--ACTCAAA-TCTAAA-TTAGAATGTGTGTGAAAATCCGCACCAAAATGGCAAGACGACAAGACCCTATGAACTTTATCTATAAT--------------CTTGGAA---AAC------TTATATT-----------AACAACA…
	Verrucocoeloidea_liberatorii ---TCGACTGTTT-ACCAAAAACATAGCTTTCAGAACAAATTATAAATAGTGACGCCTGCTCAATGATTGCACAC-TAC-AAAGA-AA----AACTAC----------------------------------AATTAAATAGCTGCGGTAATACCTAACCGTACAAAGGTAGCACAATAAATAGCCTATTAATTGTAGGATTGCATGAAGGCAAAACGAAACCTTTACTGTCTCAAGA--CTTCAAA-TCTAAA-TTAGACTGTGTGTGAAAATCCACATAAAAATGGCAAGACGATAAGACCCTATGAACTTTACCCTAAAT--------------CTTGGAA---AAC--------------------…
	Conorete_pourtalesi --TTCGACTGTTT-ACCAAAAACATAGCTTTAAGAACACATTACAAATAGTGACGCCTGCTCAATGATTGCACAA-TAAAAAAAA-CATAACAAC-------------------------------------AATTCAATAGCTGCGGTAACACCTGACCGCACAAAGGTAGCACAATAAATAGCCTATTAATTCTAGGATCGCATGAAGGCAAAACGAAACTTTAACTGTCTCAAGA--ACATAAA-ATAAAA-ATAGATTGTGTGTGCAAATCCACACTAAAACGGCAAGACGATAAGACCCTATGAACTTTACCCAAAATATTGAAAAACT-AAC-TATAA-AAAAT------TTCT--------------AACAT…
	Farrea_sp ---TCGACTGTTT-ACCAAAAACATAGCTCAAAGAAGACATTATAAATAGTGACGCCTGCTCAATGATTGCATAA-TAC-AATGA-AAC---CAC-------------------------------------AATTAAATAGCTGCGGTAACACCTAACCGCACAAAGGTAGCACAATAAATAGCCTACTAACTTCAGGATCGCATGAAGGCATAACGAAATCTTGACTGTCTCAAGA--TCATAAA-CTTAAA-CTAGAATGTATGTGCAAATCCATACTAAAACGGCAAGACGATAAGACCCTATGAACTTTACTAAAAAT--TACAGAACTT-ACTTACTT-----TA-----------------------CATTACA--------…
	Lonchiphora_antarctica ------------------------------------------ATAGATAGTGACGCCTGCTCAATGATTGCATCA-TACAACAAA-AAC---CAC-------------------------------------AATTCAATAGCTGCGGTAACACCTAACCGCACAAAGGTAGCACAATAAATAGCCTGCTAACTACAGGATTGCATGAAGGCATAACGAAACTTTAACTGTCTCAAGA--CCATAAA-TCTAAA-TTAGAATGTATGTGCAAATCCATACTAAATCGGCAAGACGATAAGACCCTATGAACTTTACTGAAAAC--CCCAAAACTTAACTTGTCT-----TT-----------------------CA…
	Aspidoscopulia_ospreya -----GACTGTTT-ACCAAAAACATAGCTCTAAGAACACATTATAGATAGTGACGCCTGCTCAATGATTGTATCA-TAC-AGAAA-AAC---AAC-------------------------------------AATTTAATAGCTGCGGTAACATCTAACCGCACAAAGGTAGCACAATAAATAGCCTGCTAACTACAGGATCGCATGAAGGCATAACGAAACTTTAACTGTCTCAAGA--TCACAGG-CCTAAA-TTAGAATGTGTGTGCAAATTCACACTAAAACAGCAAGACGATAAGACCCTATGAACTTTACC-AAAAC--TCCAAAGCTTTACTTATAC----AT-------------------------A…
	Aspidoscopulia_australia -----GACTGTTT-ACCAAAAACATAGCTTTAAGAATACATTATAGATAGTGACGCCTGCTCAATGATTGCATCA-TAC-AGAAA-AAC---AAC-------------------------------------AATTTAATAGCTGCGGTAATACCTAACCGCACAAAGGTAGCACAATAAATAGCCTGCTAACTACAGGATCGCATGAAGGCATAACGAAACTTTAACTGTCTCAAAA--CCATAGA-CCTAAA-TTAGAATGTGTGTGCAAATTCACACTAAAACAGCAAGACGATAAGACCCTATGAACTTTACC-AAAAC--CCCAATACTTTACTTATAC----AT------------------------…
	Tretopleura_nsp2 --------------------------------------------TAATAGTGACGCCTGCTC-ATAATTGAATAA-TAA-AGAAAATATAAGAAC-------------------------------------AATTCAATAGCTGCGGTAATACCTGACCGCACAAAGGTAGCACAATAAATAGCCTACTAACTACAGGATCGCATGAAGGCAAAACGAAGCTTAAACTGTCTCAAGA--CCCTAATAGAAAAA-ATAGACTGTAAGTGCAAATCCTCTCTTTAATGGCAAGACGATAAGACCCTAAGAACTTTACCGAAAAA--------------TTT---T---AA-------------------------CATAAAT-…
	Tretopleura_nsp1 --------------------------------------AATTATTAATAGTGACGCCTGCTC-ATAATTGAATGA-TAA-AGAAAATATAAGAAC-------------------------------------AATTCAATAGCTGCGGTAACACCTGACCGCACAAAGGTAGCACAATAAATAGCCTACTAACTACAGGATCGCATGAAGGCAAAACGAAGCTTAAACTGTCTCAAGA--CCCTAATAGAAAAAAATAGACTGTAAGTGCAAATCCTCTCTTTAATGGCAAGACGATAAGACCCTAAGAACTTTACCGAAAAA--------------TTT---T---AA-------------------------CATAAAA-…
	Schulzeviella_nsp --TTCGACTGTTT-ACCAAAAACATAGCCATTAGAAAATAATAATAATGGTGAGACCTGCTCCATGATT--------------------------TCAAAATAA-----------AAT-AAATTAAATTA--AATTAAATAGCTGCGGTAAT-CATGACCGTACTAAGGTAGCATAATAAATCGTCTATTAATTGTAGAATAGAATGAAGGTTAAACGAAAATTCAACTGTCTCAAAAAATAACTTT-GTGAAA-ATTAAATGTGTGCTAATATTCACACTAAAATAGTAAGACGATAAGACCCTGCAAACTTTACCAAAAA---------------TTTATA-----ATAAAAATG-----------------AACCTGT…
	Sericolophus_hawaiicus --TTCGACTGTTT-ACCAAAAACATAGCTACTAGAAAATATTAATAGCAGTGAAACCTGCTCCATGATT---------------------------AAGGATAA-ATATATAAAAATATAAATAATATTT--AATTAAATAGCTGCGGTAAC-CGTGACCGTACTAAGGTAGCATAATAAATCGTCTATTAATTGTAGAATAGAATGAAGGTTCAACGAAAATTCAACTGTCTCAAAAA-TAAATTT-GTGAAA-ATTGAATGTGTGTGAATATCCACACTTAAACAGCAAGACGATAAGACCCTGCGAACTTTACCAAACA---------------TTTATACAA-AATC-----------------------AA…
	Semperella_schulzei ---TCGACTGTTT-ACCAAAAACATAGCCATTAGAAAATATTAATAAAGGTGAAACCTGCTCCATGATT---------------------------AAAAATAA-------------ATAAATAACATTT--AATTAAATAGCTGCGGTAAC-CGTGACCGTACTAAGGTAGCATAATAAATCGTCTATTAATTGTAGAATAGAATGAAGGTCTAACGAAAATTCAACTGTCTCAAAAA-TAAATTT-GTGAAA-ATTGAAAGTGTGTAAATATTCACACTAAAACAGCAAGACGATAAGACCCTGCGAACTTTACAAAAATA--------------TTTAAAC---AATA-----------------------AATCT…
	Pheronema_sp -----GACTGTTTTACCAAAAACATAGCCACTAGAAAATTTTAATGGTGGTGAAACCTGCTCCATGATT---------------------------AAAAATAA-ATAGA-------AT-AATAATATTT--AATTAAATAGCTGCGGTAAC-CGTGACCGTACTAAGGTAGCATAATAAATCGTCTATTAATTGTAGAATAGAATGAAGGTTAAACGAAAACTCAACTGTCTCAAAAA-TGAATTT-GTGAAA-ATTGAAAGTGTGTGAATATCCACACTTAAACAGCAAGACGATAAGACCCTGCGAACTTTACAAAACA---------------TTTATACAACCATA-----------------------AACATAA-----…
	Hyalonema_sp1 -----GACTGTTT-ACCAAAAACATAGCTATCAGAAAAAATTAATGGTAGTGAAACCTGCTCCATGATT---------------------------TCCGCTCCCCATAAAAAGATAATAA-TA-TAAAAAAAATTAAATAGCTGCGGTAAC-CGTGACCGTACTAAGGTAGCATAATAAATCGTCTATTAATTGTAGAATAGAATGAAGGTCAAACGAAAATTCAACTGTCTCAAAAA-AATACTT-GTGAAA-ATAAAAAGTGTGTAAATATACACACACAAACGGCAAGACGATAAGACCCTACGAACTTTACCAAAAA---------------TTT--AC----AT-----TT-----------------CATAAAA----…
	Hyalonema_sp4 ------------------AAAACATAGCTATCAGAAAAAATTAATGGTAGTGAAACCTGCTCCATGATT---------------------------TACACACACACTAAAAACATAAAAA-TAATAAAAAAAATTAAATAGCTGCGGTAAC-CGTGACCGTACTAAGGTAGCATAATAAATCGTCTACTAATTATAGAATAGAATGAAGGTCACACGAAAATTCAACTGTCTCAAAAAAAACATTT-GTGAAA-ATAAAAAGTACGTGAATATACACACACTAACGGCAAGACGATAAGACCCTACGAACTTCACCAAAAA---------------TTT--AC----AT-----TT-----------------AATTAAA----…
	Hyalonema_sp3 -----GACTGTTT-ACCAAAAACATAGCTACCAGAAAAAATTAATGGTAGTGAAACCTGCTCCATGATT---------------------------TCCACACACA-TAAAAACATAAAAA-TAATAAAAAAAATTAAATAGCTGCGGTAAC-CGTGACCGTACTAAGGTAGCATAATAAATCGTCTACTAATTATAGAATAGAATGAAGGTCACACGAAAATTCAACTGTCTCAAAAA-AACATTT-GTGAAA-ATAAAAAGTACGTGAATATACACACATTAACGGCAAGACGATAAGACCCTACGAACTTCACCTAAAA---------------TTT--AC----AT-----TT-----------------AATTAAA----…
	Tabachnickia_sp ----------TTT--CCAAAAACATAGCCAACAGAAAAAATTAATGTCAGTGAAACCTGCTCCATGATT----------------------------CTATAAA---TAAAAGCCCAAAAACTATTAAAAAAAATTAAATAGCTGCGGTAAC-CGTGACCGTACTAAGGTAGCATAATAAATCGTCTATTAATTGTAGAATAGAATGAAGGTCAAACGAAAATTCAACTGTCTCAAAA--AACACTT-GTGAAA-ATAAAAAGTGTGTGAATATACACACACAAACGGCAAGACGATAAGACCCTACGAACTTTACTGAAAA---------------TTT--AC----ATT-CTCTT-----------------CATAAAT--…
	Lophophysema_eversa ATTTCGACTGTTT-ACCAAAAACATAGCTACCAGAAAAAATTAATGGTGGTGAAACCTGCTCCATGATT----------------------------TCCATTTCCCATAAAAACATAAAAACAATAAACAAAATTAAATAGCTGCGGTAAC-CGTGACCGTACTAAGGTAGCATAATAAATCGTCTACTAATTGTAGAATAGAATGAAGGTCACACGAAAATTCAACTGTCTCAAAA-AAACAATT-GTGAAA-ATAAAAAGTACGTGAATATACGTACACTAACGGCAAGACGATAAGACCCTACGAACTTTACCAAAAA---------------TTT--AC----AT-----TT-----------------CATCA…
;
End;
