# Supplementary material for: An integrative systematic framework helps to reconstruct skeletal evolution of glass sponges (Porifera, Hexactinellida)
Source: Front Zool. 2017 Mar 21;14:18. doi: 10.1186/s12983-017-0191-3 (PMC5359874; doi:10.1186/s12983-017-0191-3)
Supplement: Additional file 6: — Complete COI alignment in Nexus format. (NEX 80.8 KB) [file 12983_2017_191_MOESM6_ESM.nex]

#NEXUS
Begin DATA;
	Dimensions ntax=60 nchar=1297;
	Format datatype=NUCLEOTIDE gap=-;
	Matrix
	[ 1 11 21 31 41 51 61 71 81 91 101 111 121 131 141 151 161 171 181 191 201 211 221 231 241 251 261 271 281 291 301 311 321 331 341 351 361 371 381 391 401 411 421 431 441 451 461 471 481 491 501 511 521 531 541 551 561 571 581 591 601 611 621 631 641 651 661 671 681 691 701 711 721 731 741 751 761 771 781 791 801 811 821 831 841 851 861 871 881 891 901 911 921 931 941 951 961 971 981 991 1001 101…
	[ | | | | | | | | | | | | | | | | | | | | | | | | | | | | | | | | | | | | | | | | | | | | | | | | | | | | | | | | | | | | | | | | | | | | | | | | | | | | | | | | | | | | | | | | | | | | | | | | | | | | | | | | | | | | | | | | | | | | | | | | | | | | | | | | | | ]
	Vazella_pourtalesii GCTGACTATACTCAACCAATCACAAAGACATCGGTACATTATACATAATATTTGGTATATTTGGAGCCTTTATCGGAACTTCACTAAGAACAATAATACGATTAGAGTTATCCCAAACAGGAA-CTTTACTAGAAAATGACCATTTATATAATGTTATAGTAACTGCACACGCTT-TAATAATGATATTCTTTTTCGTCATGCCAATTATAATTGGCGGATTTGGAAACTGATTTATACCTCTATGCATC-GGAGCCCCAGACATGGCATTTCCACGACTAAATAACATAAGATTTTGATTACTACCACCTTCCTTATTCTTACTACTATCTTCTAGCTTCG-TAGAAAACGGAGTAGGAACGGGATGAACTTTATACC…
	Rhabdocalyptus_dawsoni ----------------------------TATCGGAACACTATATTTAATATTCGGCATATTTGCAGCATTTATAGGAACTTCACTAAGACTATTAATACGATTAGAATTATCTCAGACAGGAA-CCCTATTAGAAAATGACCATCTTTACAATGTCATAGTAACTGCACATGCTC-TAATAATGATATTTTTCTTTGTTATGCCAGTTTTAATTGGCGGATTTGGAAACTGATTTATACCCTTATGCATA-GGTGCCCCAGACATGGCATTTCCCCGATTAAACAACATAAGATTTTGATTACTACCCCCCTCTTTATTTTTATTACTATCATCTAGCTTTG-TAGAAAATGGAGTAGGAACAGGGTGAACCTTAT…
	Rossella_nuda -----------TCTACCAACCACAAAGATATCGGTACATTATACCTTATATTTGGTATATTTGCAGCCTTTATAGGAACTTCATTAAGACTATTAATACGACTAGAGCTATCTCAAACAGGAA-CTTTATTAGAAAATGACCATTTATACAACGTTATAGTAACGGCACATGCTT-TAGTAATGATATTTTTTTTTGTTATGCCAGTCTTAATAGGCGGATTCGGAAACTGATTTTTACCTTTATGTATA-GGAGCCCCAGATATGGCATTTCCTCGACTAAATAATGTAAGATTCTGATTACTACCACCCGCCTTATTTTTATTATTATCTTCTAGATTTG-TAGAAAATGGAGTAGGAACAGGATGAACCCTGTATCCCCCAC…
	Rossella_sp ----------------------CAAAGATATCGGCACATTATACCTTATATTTGGTATATTTGCAGCCTTTATAGGAACTTCATTAAGATTATTAATACGACTAGAGTTATCTCAAACAGGAA-CTTTATTAGAAAATGACCATTTATACAACGTTATAGTAACGGCACATGCTT-TAGTAATGATATTTTTTTTTGTTATGCCGGTTTTAATAGGCGGATTCGGAAACTGATTTTTACCTTTATGTATA-GGAGCCCCAGATATGGCATTTCCTCGACTAAATAATATAAGATTCTGATTACTACCACCCGCCTTATTTTTATTATTATCTTCTAGATTTG-TAGAAAATGGAGTAGGAACAGGATGAACCTTGTATCCCCCACTA…
	Nodastrella_asconemaoida -----------TCTACCAACCACAAAGATATCGGTACACTATACCTCATATTTGGCATATTTGCCGCCTTCATAGGAACCTCATTAAGATTATTAATACGACTAGAATTATCCCAAACAGGAA-CCCTGTTAGAAAACGACCACCTTTATAACGTCATAGTAACTGCACATGCTT-TAATAATGATATTCTTCTTTGTTATGCCAGTCTTAATTGGCGGATTTGGAAATTGATTTATACCCTTATGCATA-GGAGCTCCAGACATGGCATTTCCTCGACTAAACAACATAAGATTTTGACTTTTACCTCCCTCCCTATTTCTATTACTATCTTCTAGCTTTG-TAGAAAACGGAGTAGGAACAGGATGAACCTT…
	Nodastrella_nodastrella ----------------------------------------------------TGGCATATTTGCCGCCTTCATAGGAACCTCATTAAGATTATTAATACGACTAGAATTATCCCAAACAGGAA-CCCTATTAGAAAACGACCACCTCTATAACGTCATAGTAACCGCACATGCTT-TAATAATGATATTTTTCTTTGTTATGCCAGTCTTAATTGGCGGATTTGGAAATTGATTTATACCCTTATGCATA-GGAGCCCCAGACATGGCATTTCCCCGACTAAACAACATAAGATTTTGACTTTTACCTCCCTCCCTATTTCTATTATTATCTTCTAGCTTTG-TAGAAAACGGAGTAGGGACAGGATGAACTTTA…
	Aulosaccus_mitsukurii ----------TTCTACCAACCACAAAGATATCGGTACACTATACCTCATATTTGGCATATTTGCCGCCTTCATAGGAACCTCATTAAGACTATTAATACGACTAGAATTATCCCAAACAGGAA-CCTTACTAGAAAACGACCACCTTTATAACGTCATAGTAACTGCTCATGCTT-TAATAATGATATTTTTCTTTGTCATGCCAGTCTTAATTGGCGGATTTGGAAACTGATTTATACCCTTATGCATA-GGAGCCCCAGACATGGCATTTCCTCGACTAAACAACATAAGATTTTGACTTTTACCTCCCTCCCTATTTCTACTATTATCCTCTAGCTTTG-TAGAAAACGGAGTAGGAACAGGATGAACTTTATA…
	Crateromorpha_meyeri -----------------------------------------------------------TTTGCAGCCTTTATAGGAACTTCACTAAGACTTTTAATACGATTAGAATTATCTCAAACAGGAA-CTTTGTTAGAAAGTGACCACTTATATAACGTTATAGTAACTGCACATGCCC-TAATAATGATATTCTTTTTTGTTATGCCAGTTTTAATTGGCGGATTTGGAAACTGATTTTTACCGTTATGCATA-RGAGCCCCAGATATGGCATTCCCACGATTAAATAATATAAGATTCTGATTATTACCGCCCTCTTTATTTCTACTTTTATCTTCTAGTTTTG-TAGAAAATGGAGTAGGTACTGGATGAACCTTATAT…
	Bathydorus_spinosus -------------------------------------------------ATTTGGTATATTTGCAGCCTTTATAGGAACCTCACTAAGATTATTAATACGACTAGAACTATCTCAAACAGAAA-CTTTATTAGAAAACGATCATTTATACAATGTCATAGTAACTGCTCACGCTT-TAGTAATGATATTTTTCTTTGTCATGCCAGTCTTAATTGGCGGATTTGGAAACTGATTCTTACCTCTATGTATA-GGAGCTCCAGATATGGCATTTCCACGATTAAATAATATAAGATTCTGACTACTGCCACCTTCTCTATTTCTATTACTATCATCCAGCTTCG-TAGAAAATGGAGTAGGAACTGGATGAACTTTATATC…
	Bathydorus_laniger --------------------------------------------------TTCGGTATATTTGCAGCCTTTATAGGAACTTCACTAAGATTATTAATACGACTAGAATTATCTCAAACAGAAA-CTTTATTAGAAAACGATCATTTATACAATGTCATAGTAACTGCCCACGCTT-TAATAATGATATTTTTCTTTGTCATGCCAGTCTTAATTGGCGGATTCGGAAACTGATTCTTACCCCTATTAATA-GGAGCTCCAGATATGGCATTTCCACGATTAAATAATATAAGATTCTGACTATTACCACCTTCCCTATTTCTATTACTATCATCCAGCTTCG-TAGAAAATGGAGTAGGAACTGGATGAACCTTATATCC…
	Sympagella_nux GCTGACTATATTCTACCAACCACAAAGATATCGGTACCCTATACTTAATATTCGGAATTTTTGCCGCCTTTATAGGAACTTCTTTAAGAGTCTTAATTCGATTAGAACTCTCACAAACCGGAA-CACTATTAGAAAACGATCACACATATAACGTTATAGTAACTGCCCACGCCC-TAATAATGATATTTTTCTTTGTAATGCCAGTTTTAATTGGAGGATTTGGAAATTGATTTCTACCATTATCCATA-GGAGCACCAGATATGGCTTTCCCCCGACTAAATAATATAAGGTTCTGACTACTGCCCCCCTCTTTACTATTACTACTATCCTCCAGATTTG-TAGAAAATGGGGTAGGAACAGGATGAACCCTATATCCCCCC…
	Lophocalyx_profundum --------------------------------------------------------------------------------------------------------------------------------------------------------------------------------------------------------------------------------------------------------------------GATATGGCATTTCCGCGATTAAATAATATAAGATTYTGAYTACTACCTCCTTCTCTATTTYTATTACTATCTTCCAGCTTCR-TAGAAAATGGAGTMGGAACCGGATGAACWYTATAT…
	Caulophacella_tenuis ----------TTCTACCAACCACAAAGATATCGGTACACTATATCTAATCTTCGGTATTTTTGCAGCCTTTATAGGCACTTCCCTAAGAATACTAATACGACTAGAACTCTCTCAAATAGGAA-CTCTATTAGAAAATGACCATACATATAATGTTATAGTAACTGCTCATGCAC-TAATAATGATATTCTTTTTTATTATGCCAGTTTTAATAGGAGGATTCGGCAATTGATTTTTACCTTTATGTATC-GGAGCACCTGATATGGCATTTCCACGACTAAATAACATAAGATTTTGACTATTGCCCCCATCCTTACTTCTATTACTATCTTCCAGCTTCA-TAGAAAATGGAGTTGGTACTGGATGAACACTATAT…
	Doconesthes_dustinchiversi -------------TACCAACCACAAAGATATCGGCACACTATATCTAATCTTCGGTATTTTTGCAGCTTTTATAGGCACCTCTCTAAGAATATTAATACGATTAGAACTCTCTCAAATAGGAA-CCTTACTAGAAAATGATCACACATATAATGTTATAGTAACTACCCATGCAT-TAATTATGATATTCTTTTTTATTATGCCAGTTTTAATTGGCGGATTTGGCAACTGATTTTTACCTTTATGTATT-GGAGCACCGGATATGGCGTTTCCGCGATTAAATAACATAAGATTTTGATTACTTCCCCCATCTCTATTTTTATTACTATCTTCCAGTTTTA-TAGAAAATGGCGTCGGCACCGGATGAACA…
	Caulophacus_weddelli ----------TTCTACCAACCACAAAGATATCGGAACTCTATATCTAATTTTTGGTATTTTTGCAGCTTTTATAGGAACTTCTTTGAGAATACTAATACGATTAGAACTCTCTCAAATAGGAA-CCCTGTTAGAAAATGACCACACATATAATGTTATAGTAACTGCCCATGCAC-TAATTATGATATTCTTTTTCATTATGCCAGTTTTAATTGGCGGATTTGGCAATTGATTTATACCTTTATGTATT-GGAGCCCCAGACATGGCATTTCCACGATTAAACAACATAAGATTTTGACTTCTTCCGCCATCTCTATTCTTACTACTTTCTTCTAGTTTTA-TAGAAAATGGTGTGGGAACAGGATGAACACTATAC…
	Caulophacus_valdiviae -----------TCTACCAACCACAAAGATATCGGAACTCTATATCTAATTTTTGGTATTTTTGCAGCTTTTATAGGAACTTCTTTGAGAATACTAATACGATTAGAACTCTCTCAAATAGGAA-CCCTGTTAGAAAATGACCACACATATAATGTTATAGTAACTGCCCATGCAC-TAATTATGATATTCTTTTTCATTATGCCAGTTTTAATTGGCGGATTTGGCAATTGATTTTTACCTTTATGTATT-GGAGCCCCAGACATGGCATTTCCACGATTAAACAACATAAGATTTTGACTTCTTCCGCCATCTCTATTCTTACTACTTTCTTCTAGTTTTA-TAGAAAATGGTGTAGGAACAGGATGAACACTATA…
	Caulophacus_arcticus ----------------------------------------------------TGGTATTTTTGCAGCTTTTATAGGAACTTCTTTGAGAATACTAATACGATTAGAACTCTCTCAAATAGGAA-CCCTATTAGAAAATGACCACACATATAATGTTATAGTAACTGCCCATGCAC-TAATTATGATATTTTTTTTCATTATGCCGGTTTTAATTGGCGGATTTGGCAATTGATTTTTACCTTTATGTATC-GGAGCCCCAGACATGGCGTTTCCACGATTAAACAACATAAGATTTTGACTTCTTCCACCATCTCTATTCTTACTACTTTCCTCTAGTTTTA-TAGAAAATGGTGTAGGAACAGGGTGAACACTGTAC…
	Leucopsacus_sp GCTGGCTATTTTCNNCNNACCACAAAGACATMGGCACACTATACTTAATTTTTGGCATTTTCGCAGCTTTTATAGGAACCTCTTTARGAATCCTTATTCGACTAGAACTTTCACAAACAGGAA-CCTTGTTAGAAAATGACCACACCTATAACGTTGTAGTAACTGCTCACGCTC-TAATAATGATATTCTTTTTTGTCATGCCAGTCCTAATCGGCGGATTCGGAAACTGATTTTTACCTTTATGTATA-GGAGCACCAGATATGGCATTCCCGCGATTGAATAACATAAGATTCTGATTACTTCCCCCCTCTCTATTTTTATTACTATCCTCCAGTTTTG-TAGAAAATGGTGTTGGCACAGGATGAACATTATATCCCCCA…
	Oopsacas_minuta -----------------------------------------------------------------------------------------------------------------CAAACAGGAA-CCTTGTTAGAAAACGACCACACCTATAACGTTATAGTAACTGCCCACGCTC-TAATAATGATATTCTTCTTCGTCATGCCAGTCCTAATCGGGGGATTTGGAAACTGATTTTTACCTCTATGTATA-GGAGCACCAGATATGGCATTCCCGCGATTAAATAACATAAGATTCTGATTACTTCCCCCCTCTCTATTTTTATTGCTATCCTCCAGTTTTA-TAGAAAATGGCGTTGGTACAGGATGAACACTATATCCGCC…
	Euryplegma_auriculare -------------------CCACAAAGATATCGGTACACTATACCTTATTTTTGGAATCTTTGCAGCATTTACCGGAACTTCTCTAAGAGTACTTATACGATTAGAACTATCTCAAACAGGAA-CCCTATTAGAAAATGATCACACATATAATGTTATAGTAACAGCTCACGCTT-TAATAATGATATTTTTCTTTGTCATGCCAACCTTAATTGGCGGATTTGGAAACTGATTTTTACCTCTTTGCATA-GGAGCTCCAGATATGGCTTTTCCACGACTCAACAACATAAGATTTTGATTACTGCCTCCATCCCTATTTTTATTATTATCTTCTAGCTTCA-TAGAAAATGGTGTTGGTACAGGATGAACACTTTA…
	Clathrochone_clathroclada ----------TTCTACCAACCACAAAGATATCGGTACACTTTACCTAATTTTCGGAACCTTTGCAGCCTTCATAGGCACCTCTTTAAGAGTAATTATACGATTAGAATTATCTCAAACAGGTA-CTCTTCTAGAAAACGACCACACATACAACGTAATAGTAACAGCACACGCCC-TAATCATGATATTTTTCTTTGTAATGCCAATTTTAATAGGAGGATTTGGAAACTGATTCCTACCCCTATGTATA-GGAGCTCCTGACATGGCATTCCCTCGACTAAATAACATAAGATTTTGACTATTACCACCTTCTCTATTCTTACTCCTATGCAGAAGCTTCG-TAGAAAACGGAGTAGGCACAGGTTGAACAC…
	Docosaccus_maculatus GCTGACTATCTTC-ACAAACCACAAAGACATAGGTACTTTATACCTAATCTTTGGCACATTCTCAACATTTATAGGAACTTCTTTAAGAATACTAATACGATTAGAACTATCTCAAACAGGAA-CACTACTAGAAAATGACCACACATACAACGTAATAGTAACAGCCCATGCTT-TAATAATGATATTTTTCTTTGTAATGCCAATTCTTATAGGAGGATTTGGAAACTGATTTCTACCCTTACTTACA-GGAGCCCCTGACATGGCTTTTCCACGATTATATAACATAAGATTCTGACTACTTCCACCATCTCTATTTCTACTACTTTCATCTACCTTCG-TAGAAAACGGAGTAGGAACAGGATGAACCCTATAC…
	Euplectella_sp1 GCTGATTATTTTCTACAAACCACAAAGACATAGGTACACTATACYTAATCTTTGGCACATTCTCAGCATTTATAGGAACTTCCTTAAGAATACTAATACGATTAGAACTATCTCAAACAGGAA-CACTACTAGAAAATGACCACACATATAACGTAATAGTAACAGCTCACGCTT-TAATAATGATATTCTTTTTTGTAATGCCAATTCTTATCGGAGGATTCGGAAACTGATTCTTGCCTTTACTTACA-GGAGCCCCTGACATGGCTTTTCCACGACTAAATAATATAAGATTCTGACTACTTCCACCATCCTTATTTTTACTACTTTCATCTACCTTTA-TAGAAAACGGAGTATGAACTGGATGAACACTATACCCACC…
	Malacosaccus_coatsi -------------------------------------------------------------------------------------------------------------------------------------------------------------------------------------------------------------------------------------------------------------------------------------------------------------------------------------------------------------------------------------------…
	Acoelocalyx_brucei --------------------------------------------------------------------------------------------------------------------------------------------------------------------------------------------------------------------------------------------------------------------------------------------------------------------------------------------------------------------------------------------…
	Regadrella_sp -----------------------------------------------------------------GCATTTATAGGAACTTCCTTAA-AATACTAATACGATTAGAACTATCTCAAACAGGAA-CACTACTAGAAAATGACCACACATATAACGTAATAGTAACAGCCCACGCTT-TAATAATGATATTCTTCTTTGTAATGCCAATCCTTATCGGAGGATTCGGAAACTGATTCCTACCTTTACTTACA-GGAGCCCCTGACATGGCCTTTCCACGACTAAATAATATTAGATTCTGATTACTTCCACCATCCTTATTCTTACTACTTTCATCCACCTTCA-TAGAAAACGGAGTAGGAACAGGGTGAACACTATATCCACCAC…
	Walteria_leuckarti GCTGACTATTTTCAACTAACCACAAAGACATAGGCACCTTATACTTAATATTTGGCACATTTTCAGCCTTTACAGGAACTTCCTTAAGAATATTAATACGACTAGAATTATCTCAAACAGGAA-CACTATTAGAAAATGACCACACATACAACGTAATAGTAACAGCCCACGCTT-TAAT-ATGATATTTTTTTTCGTAATGCCAATTTTAATAGGGGGATTTGGAAATTGATTCCTACCCATACTTACA-GGCGCCCCAGACATGGCTTTTCCACGATTAAATAATATTAGATTTTGACTACTACCCCCATCTTTATTTCTACTACTTTCTTCTACCTTTA-TAGAAAATGGAGTGGGAACCGGATGAACACTTTACCC…
	Hertwigia_sp GCTGACTATRTTCYACNAACCACAAAGACATAGGTACCTTATACCTGATTTTCGGTACATTTTCAGCATTCATAGGAACTTCTTTAAGAATACTCATACGATTAGAATTATCCCAAACAGGAA-CACTATTAGAAAATGATCACACATATAACGTAATAGTAACAGCACATGCCC-TAATAATGATATTTTTCTTCGTAATGCCTATTCTTATAGGAGGATTCGGAAACTGATTTTTACCTCTACTTACA-GGAGCCCCCGACATGGCCTTCCCCCGATTAAACAACATAAGATTTTGATTACTTCCTCCTTCTCTATTCCTATTACTTTCATCTACTTTTA-TAGAAAACGGAGTAGGAACAGGATGAACCCTTTACCCCCCATT…
	Rhabdopectella_tintinnus -----CTATATTCGACAAACCACAAAGACATAGGCACTCTATATCTAATATTTGGCACATTTTCGGCTTTCATAGGAACTTCCCTGAGAATATTAATACGACTAGAACTATCTCAAACAGGAA-CATTACTGGAAAATGACCACACTTACAATGTAATAGTAACCGCTCATGCTC-TAATTATGATATTTTTTTTCGTAATGCCCATTCTTATCGGAGGATTCGGAAACTGATTTTTACCCCTACTCACA-GGAGCCCCAGATATGGCCTTTCCTCGATTAAATAACATAAGATTTTGATTATTACCTCCATCTTTATTCCTATTACTCTCATCCACTTTCA-TAGAAAATGGGGTAGGTACTGGATGAACACT…
	Bolosominae_ngen --------------------CACAAAGATATCGGTACTTTATATCTCATATTTGGCACATTTTCAGCTTTCATAGGAACTTCCCTAAGAATACTAATACGATTAGAATTATCTCAAACAGGAA-CATTACTAGAAAATGACCACACATATAATGTAATAGTAACCGCCCATGCCT-TAATAATGATATTTTTTTTTGTAATGCCTATTCTTATCGGAGGATTCGGTAACTGATTTTTACCTTTACTCACC-GGAGCCCCCGATATGGCCTTCCCTCGATTAAATAACATAAGATTTTGATTATTACCCCCATCCTTATTTTTATTACTCTCATCTACTTTTA-TAGAAAATGGAGTAGGTACTGGATGAACTCTCTACCCCC…
	Bolosoma_nsp GCTGACTATRTTCTACAAACCACAAAGACATTGGTACTCTATACCTAATATTTGGTACATTTTCAGCTTTTATAGGAACTTCCTTAAGAATACTTATACGACTAGAATTATCTCAAACAGGAA-CACTACTAGAAAATGACCACACATACAATGTAATAGTAACTGCCCACGCTC-TAATAATGATATTTTTCTTCATAATGCCAATTCTTATCGGAAGATTTGGAAACTGATTCTTACCTTTACTTACA-AGAGCCCCCGATATGGCCTTCCCCCGACTAAACAACATAAGATTTTGATTATTACCCCCATCTCTATTTCTATTACTTTCATCCACTTTCA-TAGAAAATGGAGTAGGCACAGGATGAACCCTTTATCCTCCCTT…
	Iphiteon_sp -------------------------------------------------------------------------------------------------------------ATCACAAACAGGAT-CCCTATTAGAAAACGACCACACATACAACGTAGTAGTAACCGCCCACGCCC-TAATTATGATATTCTTCTTCGTAATGCCCACACTAATCGGAGGATTTGGAAATTGATTTCTTCCCCTGTGCATA-GGAGCCCCAGACATGGCCTTTCCACGATTAAACAACATAAGATTTTGATTACTCCCTCCCTCCCTATCCCTACTACTATCCTCCACTTTTA-TAGAAGACGGAGTAGGCACAGGATGAACACTCTACCCACCACTA…
	Iphiteon_panicea GCTGACTATGTTCAACAAACCACAAAGACATAGGAACACTCTACCTAATTTTCGGAACCCTTGCAGCATTTATAGGAACATCTCTAAGAACACTTATTCGACTAGAATTATCACAAACAGGAT-CGTTACTAGAAAACGACCACACATACAATGTAATAGTAACCGCCCACGCCC-TAATAATGATATTCTTTTTTGTAATGCCAACACTAATCGGAGGATTTGGAAATTGATTCCTTCCCCTGTGCATA-GGAGCCCCAGACATGGCCTTTCCACGACTAAATAACATAAGATTTTGACTACTTCCCCCCTCTTTATTCCTACTACTATCCTCCACCTTCA-TAGAAGACGGAGTAGGCACAGGATGAACACTCTACCCAC…
	Dactylocalyx_pumiceus_Bonaire -----------------AACCACAAAGATATAGGAACCCTATACCTGATATTTGGGATTTGAGCAGCATTTACAGGAACAGCTTTAAGTGTACTTATTCGACTGGAGCTCTCCCAAACAGGCT-CACTATTAGAAAATGACCACATATACAATGTAATAGTAACAGCTCACGCAC-TTATAATGATATTTTTTTTCGTTATGCCAATTTTAATTGGGGGCTATGGAAACTGATTCCTGCCACTTTCTATA-GGGGCGCCTGATATGGCTTTCCCACGGTTAAACAATATAAGATTTTGATTACTTCCTCCATCCTTATTCCTACTCTTATGCTCTACTTTCA-TAGAAGATGGGGTAGGGACCGGATGA…
	Tretopleura_nsp1 ----------------------------------------------------------------------------------------------------------------------------------------------------------------------------------------------------------------------------------------------------------------------------------------------------------------------------------------------------------------------------------------------…
	Tretopleura_nsp2 ----------------------------------------------------------------------------------------------------------------------------------------------------------------------------------------------------------------------------------------------------------------------------------------------------------------------------------------------------------------------------------------------…
	Sarostegia_oculata ----------------------------------------------------------TTTTGCTGCTTTTGCAGGAACTTCTTTAAGTACCTTAATTCGACTCGAGTTATCACAAACAGGCT-CCCTTCTTGAAAATGACCATCTTTATAATGTAGTAGTAACAGCCCATGCAC-TGATAATGATATTTTTCTTTGTTATGCCTCTTTTAATAGGAAGTTTTGGAAATTGATTTCTTCCCTTGTGCATA-GGAGCACCAGACATGGCTTTTCCTCGTCTTAATAACATAATATTTTGATTGCTTCCTCCTTCTTTATTACTCCTGCTCTGTTCTTCCATAA-TAGAAGACGGTGTAGGAACAGGATGAACACTATATCC…
	Dictyoplax_lecus -------------------------------------------CCTTATATTCGGCACTATGGCCGCCTTCATAGGAACCTCTCTAAGAACCCTAATACGACTCGAATTATCACAAACAGGAT-CCTTACTAGGAGACGATCACACATACAATGTTATAGTTACATCACATGCGC-TAATCATGATTTTCTTCTTTGTTATGCCTATATTAATAGGCGGATTTGGAAACTGATTTCTACCTATATGCATA-GGAGCACCAGACATGGCATTTCCACGATTAAACAACATAAGATTCTGACTTTTACCACCATCCATACTATTACTACTAATATCCACCCTAA-TTGAAGAAGGAGTGGGAACAGGATGAACCCTATACCCGC…
	Psilocalyx_wilsoni ---------------------------------------------TAATATTTGGAACCTTTGCAGCCTTTGCAGGYACCTCTCTAAGAACRCTTATCCGACTTGAASTATCCSAAACGGGAT-CTTTACTAGAAGACGACCACGCATATAATGTTGTATTAACTGCCCATGCCC-TAATCATGATATTCTTTTTTGTTATGCCAGTAATAATAGGAAGTTTCGGAAATTGATTTCTCCCTTTRTGTGTT-GGAGCACCAAATATGGCCTTTCCACGACTAAACAACTTAAGATTTTGACTCCTTCCCCCTTCTCTAATACTTTTACTCTCTTCTACCTTAAGTAGAAGAAGGTGTTGGTACAGGATGAACCCTATACCC…
	Tretodictyum_tubulosum ----------------------------------------------------CGGAGCCTTCGCAGCTTTTATTGGAACCTCCTTAAGAACAATTATTCGACTAGAACTATCTCAAATAGGAT-CTTTGCTCAAAGATGACCACACCTACAACATAATAGTAACTGCCCACGCCC-TAATTATGATTTTCTTTTTTGTTATGCCAATATTAATAGGAAGTTTCGGTAATTGATTTATCCCTTTATGTATC-AGATCCCCGGATATGGCGTTTCCACGACTAAATAACTTAAGGTTTTGATTACTGCCTCCCGCGTTATTCCTTCTATTGTGTTCAACAATAA-TAGAAGAAGGAGTCGGTACCGGCTGAACACTAT…
	Hexactinella_carolinensis ----------TTCTACCAACCACAAAGATATCGGAACACTATATCTACTATTTGGGGCTTTTGCAGCCTTTATTGGAACCTCTCTAAGAACAATTATTCGATTAGAGTTATCTCAAATAGGAT-CTCTTCTAAAAGACGACCACACATACAACATAGTAGTAACCGCTCACGCCC-TAATCATGATATTCTTTTTTGTTATGCCAATACTAATAGGAAGCTTCGGAAATTGATTTCTTCCCTTATGTATC-AGCTCTCCAGACATGGCATTCCCACGACTAAATAATCTAAGATTTTGACTACTTCCGCCCTCACTATTTCTTCTATTGTGCTCAACCATAA-TAGAAGAAGGAGTAGGCACAGGATGAACCC…
	Cyrtaulon_sigsbeei --------------------------------------------------------------------------------------------------------------------------------------------------------------------------------------------------------------------------------------------------------------------------------------------------------------------------------------------------------------------------------------------…
	Laocoetis_perion ----------------------------------------------------------------------------------------------------------------------------------------------------------------------------------------------------------------------------------------------------------------------------------------------------------------------------------------------------------------------------------------------…
	Heterochone_sp ----------------------------------------------------TGGTGCCTTTGCTGCTTTTGCAGGAACATCTCTAAGAACCTTAATCCGACTTGAACTCTCACAAACAGGAT-CATTACTAGAAGACGATCACATTTATAACGTAGTAGTTACCGCACATGCAT-TAATAATGATCTTCTTTTTTGTAATGCCCATCTTAATAGGTGGATTTGGTAACTGATTTTTACCTTTATGCATA-GGAGCCCCAGATATGGCCTTTCCCCGACTAAATAATATAAGATTTTGATTATTACCTCCAGCACTTCTACTCCTCTTATGCTCATCCCTTG-TAGAAGAGGGAGTAGGAACAGGTTGAACACTTTATCCTCCC…
	Heterochone_calyx ----------------------------------------------------TGGCGCCTTTGCCGCCTTTGCAGGAACATCCCTAAGCACTTTAATTCGACTTGAACTTTCTCAAACTGGAT-CACTACTAGAAGATGACCACATTTATAACGTAGTAGTTACTGCACACGCAC-TAATAATGATTTTCTTTTTTGTAATGCCTGTCTTAATAGGCGGATTTGGCAACTGATTTTTACCTCTATGTATA-GGGGCCCCAGACATGGCCTTTCCCCGACTAAACAACATAAGATTTTGATTACTACCGCCAGCATTATTACTTCTCCTATGTTCTTCCCTTG-TAGAAGAAGGAGTAGGAACAGGATGAACACTTTACCCT…
	Aphrocallistes_vastus GATGACTATATTCAACAAACCACAAAGATATAGGAACTTTATACCTGATTTTTGGCGCCTTTGCTGCCTTCGCAGGAACATCCTTAAGAACTCTAATTCGACTTGAACTTTCACAAACAGGAT-CATTACTAGAAGACGACCATATCTATAATGTTGTAGTTACTGCACACGCAT-TAATAATGATTTTCTTTTTTGTAATGCCTGTCTTAATAGGCGGATTTGGTAATTGATTTTTACCCCTATGTATA-GGGGCTCCTGATATGGCCTTTCCCCGACTAAACAACATAAGATTTTGATTACTACCACCCGCATTATTACTTCTTCTATGCTCATCTCTAG-TAGAAGAAGGAGTAGGAACTGGATGAACACTCTA…
	Aphrocallistes_beatrix -----------------------------------------------ATTTTTGGCGCATTTGCCGCTTTTGCAGGAACATCCTTAAGAACCCTAATACGACTCGAACTATCACAAACAGGGT-CATTACTAGAAGATGACCACACCTATAATGTTGTAGTCACCGCACACGCAC-TAATAATGATTTTCTTTTTTGTAATGCCTATTTTAATAGGTGGATTTGGCAACTGATTCTTACCCCTATGCATA-GGAGCCCCAGATATGGCCTTTCCGCGACTTAACAATATCAGATTCTGACTACTACCACCAGCACTATTATTACTTCTGTGCTCATCTCTTG-TAGAAGAAGGTGTTGGAACAGGCTGAACACTAT…
	Homoieurete_macquariense ---------------------------------------------------------------------------------------------------------AATTATCACAAACAGGCTCCTRTACTTGAAAACGATCACATATATAATGTAGTAGTAACCTCTCATGCTCGTTATTATGATATTCTTCTTTGTTATGCCTATCTTAATAGGAAGCTTCGGAAATTGATTCCTTCCTTTATGCATA-GGAGCACCAGACATGGCCTTCCCTCGTCTTAACAATATAAGATTTTGATTATTACCTCCTTCTCTATTTCTTCTTTTATGCTCTACTCTTG-TAGAAGAAGGAGTTGGAACAGGATGAACCCT…
	Conorete_pourtalesi ----------TTCTACCAACCACAAAGATATCGGAACACTATATTTAATATTCGGTGCTTTTGCCGCTTTCGCAGGAACATCTTTAAGAACTCTAATCCGACTTGAACTATCTCAAACAGGAT-CTTTACTAGAAGATGACCACACTTATAACACAGTAGTAACAGCACACGCTT-TAATAATGATATTTTTCTTTGTAATGCCTATCTTAATAGGCGGATTTGGAAATTGATTCTTACCTCTATGTATT-GGAGCCCCAGATATGGCCTTTCCACGATTAAATAATATAAGATTTTGACTTCTTCCTCCATCTTTTTTTCTTCTTCTATGTTCTTGTCTAA-TAGAAGAAGGTGTGGGGACCGGATGAACTCTATACC…
	Aspidoscopulia_australia -----------------------------------------------------------------------------------------------------------------------GGAT-CTCTATTAGAAGACGACCACACCTATAACGTTGTAGTTACAGCTCACGCTT-TAATAATGATATTCTTTTTTGTTATGCCTATTTTAATAGGAAGATTTGGTAATTGATTTTTACCTTTATGTATA-GGAGCCCCAGATATGGCATTTCCCCGACTCAATAATATAAGCTTTTGACTTCTTCCTCCATCACTATTACTATTATTATGCTCTTCTTTAG-TTGAAGAAGGAGTTGGAACTGGATGAACCTT…
	Aspidoscopulia_ospreya ------------------------------------------------------------------------------------------------------------------------GAT-CTTTATTAGAAGATGATCACACCTATAATGTTGTAGTTACAGCTCACGCTT-TAATAATGATATTCTTTTTTGTTATGCCTATTTTAATAGGAAGATTTGGTAACTGATTTTTACCCTTATGTATA-GGAGCCCCAGATATGGCATTTCCTCGACTTAACAATATAAGCTTCTGACTACTTCCTCCGTCACTTTTACTACTATTATGCTCTTCTTTAG-TTGAAGAAGGAGTTGGAACTGGATGAACCCTGT…
	Lonchiphora_antarctica ----------------------------------------------------------------------------------------------------------------------------------------------------------------------------------------------------------------------------------------------------------------------------------------------------------------------------------------------------------------------------------------…
	Farrea_sp GCTGACTATDTTCYACTAACCACAAAGACATAGGAACATTATATCTGTTATTTGGAGCTTTTGCAGCCTTTGCAGGAACATCTCTAAGTACACTCATTCGATTAGAACTATCACAAACAGGGT-CTTTACTAGAAGATGATCACACTTATAATGTCATAGTTACAGCACATGCTT-TAATAATGATATTCTTCTTCGTTATGCCTATTTTAATAGGAAGATTCGGAAATTGATTTTTACCCTTATGCATTTGGAGCCCCAGATATGGCATTTCCTCGACTCAATAATATAAGCTTTTGATTACTTCCCCCATCACTTTTATTATTACTATGCTCTTCTTTAG-TTGAAGAAGGAGTTGGAACCGGATGAACCTTATACCCTCCTCTTTC…
	Pheronema_sp --------------------------------------------------TTTGG-ATGTTCTCTGCTTTCATTGGTACCTCATTAAGAATAATAATTCGATTAGAACTTTCTGAGACTGGAT-CACTACTAAAAGACGATCATACATACAATGTAATAGTAACAGCCCATGCCT-TAATTATGATATTCTTTTTCGTAATGCCCATCCTTATAGGAGGATTTGGGAACTGATTTTTACCTCTTTGCATA-GGTTCACCAGATATGGCCTTCCCCCGTCTTAATAACATAAGATTTTGACTTCTACCTTCGGCTCTCCTTCTTTTAATAACTTCTACATTCT-CAGAAGAAGGAGTAGGAACAGGATGAACCATCTATCCTCCCTT…
	Sericolophus_hawaiicus -------------------CCACAAAGATATCGGGACTTTATATCTCTTATTTGGTATATTTTCCGCCTTCATAGGAACCTCATTAAGAATGCTAATTCGATTAGAACTTTCTGAAACAAGAT-CACTACTAAAAGACGATCACACATATAACGTAATTGTAACAGCCCATGCTC-TAATCATGATCTTCTTNTTCGTCATGCCTATACTCATAGGAGGGTTCGGAAACTGATTTCTACCTCTTTGCATA-GGTTCTCCTGATATGGCATTTCCTCGCCTAAACAACATAAGATTTTGACTTTTACCCTCCGCTCTTCTTCTTTTAATAGCTTCTACATTCT-CAGAAGAAGGAGTAGGAACAGGATGAACCCTTT…
	Semperella_schulzei -------------TACCAACCACAAAGATATCGGAACTTTATATCTACTATTTGGAATATTCTCTGCTCTCACAGGAACTTCATTAAGAATACTCATTCGATTAGAACTCTCAGAAACCGGAT-CATTATTAAAAGACGACCACACATATAATGTAGTAGTAACAGCCCATGCTC-TAATTATGATATTTTTCTTTGTAATGCCCATACTAATAGGAGGATTCGGAAACTGATTTCTACCCCTTTGCATA-GGCTCCCCTGATATGGCCTTTCCTCGTCTTAACAACATAAGATTTTGACTTTTACCGCCAGCAATACTTCTCTTAACCACTTCTACATTTT-TAGAAGAAGGAGTAGGAACAGGTTGAACCCTATACC…
	Hyalonema_sp3 ---------------------------------------------------------------------------------------------------------------------------------------------------------------------GCCCACGCCT-TAATTATGATCTTTTTCTTCGTAATGCCTGTCCTAATTGGGGGATTTGGTAACTGATTCTTACCTCTATGCATA-GGTTCTCCGGATATGGCCTTTCCACGACTAAATAATATAAGCTTCTGACTGCTTCCTCCTGCACTTATCCTACTGCTAACCTCTATCTTTA-CAGAAGATGGTGTAGGAACAGGATGAACTATATATCCGCCAT…
	Hyalonema_sp4 ----------TTCTACCAACCACAAAGATATCGGAACTCTATATCTTCTTTTTGGAATATTTTCTGCATTCATAGGCACCTCCCTAAGAGTACTCATTCGACTAGAACTCTCAGAAACAAGCT-CACTACTAGGTGACGACCACACATATAACGTCATAGTAACAGCCCACGCCT-TAATTATGATCTTTTTCTTCGTAATGCCTGTCCTAATTGGAGGATTTGGTAACTGATTCTTACCTTTATGTATA-GGTTCTCCGGATATGGCCTTCCCACGACTAAATAATATAAGATTCTGACTACTTCCTCCTGCACTTATCTTGCTGATAACCTCTATCTTCA-CAGAAGATGGTGTAGGAACAGGATGAACTATATATCCACCGT…
	Tabachnickia_sp GTTGACTATACTCCACTAATCACAAAGATATAGGAACCCTATATCTTCTCTTCGGAATATTTTCAGCATTTATAGGCACATCATTAAGAATACTTATTCGACTAGAACTATCAGAAACAGGAT-CATTACTAGGAGATGATCACACATATAACGTAGTAGTCACAGCCCACGCTT-TAATCATGATTTTCTTCTTCATAATGCCAGTCCTAATTGGCAGATTCGGAAATTGATTCCTCCCCCTCTGCATA-GGCTCGCCTGACATGGCCTTCCCACGACTCAATAACATCAGATTTTGGCTACTCCCCCCCGCATTAATTCTACTACTAACCTCCATCTTCT-GTGAAGATGGAGTAGGAACCGGATGAACCATATATCCCCC…
	Lophophysema_eversa GTTGACTATATTCTACCAACCACAAAGACATAGGAACCCTATATCTCCTTTTAGGAATATTTTCTGCATTCATAGGCACCTCCCTAAGAATACTCATCCGACTAGAACTTTCAGAAACAAGCT-CACTGCTAGGAGATGATCACACATACAACGTTATAGTAACAGCCCACGCCT-TAATCATGATTTTCTTCTTCGTAATGCCTGTACTAATAGGAGGATTTGGAAACTGATTCCTACCTCTCTGCATA-GGTTCTCCTGACATGGCTTTCCCTCGACTAAACAACATAAGGTTCTGGTTACTTCCCCCCGCACTCATTCTACTGATAACATCCATCTTCA-CAGAAGATGGTGTAGGAACAGGATGAACTCTGTATC…
;
End;
