# Supplementary material for: An integrative systematic framework helps to reconstruct skeletal evolution of glass sponges (Porifera, Hexactinellida)
Source: Front Zool. 2017 Mar 21;14:18. doi: 10.1186/s12983-017-0191-3 (PMC5359874; doi:10.1186/s12983-017-0191-3)
Supplement: Additional file 7: — Complete 28S rDNA alignment (incl. secondary structure) in Nexus format. (NEX 116 KB) [file 12983_2017_191_MOESM7_ESM.nex]

#NEXUS
Begin DATA;
	Dimensions ntax=70 nchar=1630;
	Format datatype=NUCLEOTIDE gap=-;
	Matrix
	[ 1 11 21 31 41 51 61 71 81 91 101 111 121 131 141 151 161 171 181 191 201 211 221 231 241 251 261 271 281 291 301 311 321 331 341 351 361 371 381 391 401 411 421 431 441 451 461 471 481 491 501 511 521 531 541 551 561 571 581 591 601 611 621 631 641 651 661 671 681 691 701 711 721 731 741 751 761 771 781 791 801 811 821 831 841 851 861 871 881 891 901 911 921 931 941 951 961 971 981 991 1001 101…
	[ | | | | | | | | | | | | | | | | | | | | | | | | | | | | | | | | | | | | | | | | | | | | | | | | | | | | | | | | | | | | | | | | | | | | | | | | | | | | | | | | | | | | | | | | | | | | | | | | | | | | | | | | | | | | | | | | | | | | | | | | | | | | | | | | | | | | | | | | | | | | | | | | | | | | | | | | | | | | | | | | | | | ]
	Structure ((------((((((---((((((((((((-((((---(((((((----)))))))----))))---(((----(((--------)))--)))--)-))))))-)))))-((-------))------))))))--------))--((((((----(-(((----)))-)---(((((-----------------------(((((((---(((((----(((----(((---((((((((---))))))))-)))----)))--)))))----)))))))-(((((((((----------------------------------------------------------------------------------------------------…
	Rossella_nuda ---------------------------------------------AAACTCTGGTGGAAGCTCGTAGCGGTTCTGACGTGCAAATCGATCGTCAAATTTGGG-TATAGGGGCGAAAGACTAATCGAACCATCTAGTAGCTGGTTCCCTCCGAAGTTTCCCTTAGGATAGCTGGAGCCCGGAT-TATGTG-----TGTAGTTTTATCAGGTAAAGCGAATGATTAGAGGTATTGGGGTTGAAATGACCTCAACCTATTCTCAAACTTTAAATGGGTAAGAGGCACAGCTTGCTTAA--------GTG-------------------------------------------------------------------------------…
	Rossella_racovitzae CCCGAAA-GATGGTGAACTATGCCTGAATAGGGTGAAGCCAGAGGAAACTCTGGTGGAAGCTCGTAGCGGTTCTGACGTGCAAATCGATCGTCAAATTTGGG-TATAGGGGCGAAAGACTAATCGAACCATCTAGTAGCTGGTTCCCTCCGAAGTTTCCCTTAGGATAGCTGGAGCCCGGAT-TATGTG-----TGTAGTTTTATCAGGTAAAGCGAATGATTAGAGGTATTGGGGTTGAAATGACCTCAACCTATTCTCAAACTTTAAATGGGTAAGAGGCACAGCTTGCTTAA--------GTG-------------------------------------------------------------------------…
	Rossella_sp ---------------------------------------------------------------------------------------------------------------------------------------------------------------------------------------------------------------------------------------------------------------------------------------------------------------------------------------------------------------------------------------------------…
	Symplectella_rowi ---------------------------------------------------------------------------------------------------------------------------------------------------------------------------------------------------------------------------------------------------------------------------------------------------------------------------------------------------------------------------------------------…
	Nodastrella_asconemaoida ---------------------------------------------AAACTCTGGTGGAAGCTCGTAGCGGTTCTGACGTGCAAATCGATCGTCAAATTTGGG-TATAGGGGCGAAAGACTAATCGAACCATCTAGTAGCTGGTTCCCTCCGAAGTTTCCCTCAGGATAGCTGGAGCCCGGAT-TATGTG-----TGTAGTTTTATCAGGTAAAGCGAATGATTAGAGGTATTGGGGTTGAAATGACCTCAACCTATTCTCAAACTTTAAATGGGTAAGAGGCACAGCTTACTTAA--------GTG--------------------------------------------------------------------…
	Nodastrella_nodastrella -------------------------------GGTGAAGCCAGAGGAAACTCTGGTGGAAGCTCGTAGCGGTTCTGACGTGCAAATCGATCGTCAAATTTGGG-TATAGGGGCGAAAGACTAATCGAACCATCTAGTAGCTGGTTCCCTCCGAAGTTTCCCTCAGGATAGCTGGAGCCCGGAT-TATGTG-----TGTAGTTTTATCAGGTAAAGCGAATGATTAGAGGTATTGGGGTTGAAATGACCTCAACCTATTCTCAAACTTTAAATGGGTAAGAGGCACAGCTTACTTAA--------GTG---------------------------------------------------------------------…
	Aulosaccus_mitsukurii --------------------------------------------GAAACTCTGGTGGAAGCTCGTAGCGGTTCTGACGTGCAAATCGATCGTCAAATTTGGG-TATAGGGGCGAAAGACTAATCGAACCATCTAGTAGCTGGTTCCCTCCGAAGTTTCCCTCAGGATAGCTGGAGCCCGGAT-TATGTG-----TGTAGTTTTATCAGGTAAAGCGAATGATTAGAGGTATTGGGGTTGAAATGACCTCAACCTATTCTCAAACTTTAAATGGGTAAGAGGCACAGCTTACTTAA--------GTG-----------------------------------------------------------------------…
	Rhabdocalyptus_dawsoni CCCGAAA-GATGGTGAACTATGCCTGAATAGGGTGAAGCCAGAGGAAACTCTGGTGGAAGCTCGTAGCGGTTCTGACGTGCAAATCGATCGTCAAATTTGGG-TATAGGGGCGAAAGACTAATCGAACCATCTAGTAGCTGGTTCCCTCCGAAGTTTCCCTCAGGATAGCTGGAGCCCGAAT-TATGTG-----TGTAGTTTTATCAGGTAAAGCGAATGATTAGAGGTATTGGGGTTGAAATGACCTCAACCTATTCTCAAACTTTAAATGGGTAAGAGGCACAGCTTACTTAA--------GTG----------------------------------------------------------------------…
	Asconema_fristedti --------------------------------------------------------------------------------------------------------------------------------------------------------------------------------------------------------------------------------------------------------------------------------------------------------------------------------------------------------------------------------------------…
	Rossellinae_ngen CCCGAAA-GATGGTGAACTATGCCTGAATAGGGTGAAGCCAGAGGAAACTCTGGTGGAAGCTCGTAGCGGTTCTGACGTGCAAATCGATCGTCAAATTTGGG-TATAGGGGCGAAAGACTAATCGAACCATCTAGTAGCTGGTTCCCTCCGAAGTTTCCCTTAGGATAGCTGGAGCCCGAAT-TATGTG-----TGTAGTTTTATCAGGTAAAGCGAATGATTAGAGGTATTGGGGTTGAAATGACCTCAACCTATTCTCAAACTTTAAATGGGTAAGAGGCACAGCTTACTTGA--------GTG----------------------------------------------------------------------------…
	Crateromorpha_meyeri CCCGAAA-GATGGTGAACTATGCCTGAATAGGGTGAAGCCAGAGGAAACTCTGGTGGAAGCTCGTAGCGGTTCTGACGTGCAAATCGATCGTCAAATTTGGG-TATAGGGGCGAAAGACTAATCGAACCATCTAGTAGCTGGTTCCCTCCGAAGTTTCCCTCAGGATAGCTGGAGCCCGGAT-TATGTG-----TGTAGTTTTATCAGGTAAAGCGAATGATTAGAGGTATTGGGGTTGAAACGACCTCAACCTATTCTCAAACTTTAAATGGGTAAGAGGCACAGCTTACTTAA--------GTG------------------------------------------------------------------------…
	Bathydorus_spinosus -----------------------------------------------------GTGGAAGCTCGTAGCGGTTCTGACGTGCAAATCGATCGTCAAATTTGGG-TATAGGGGCGAAAGACTAATCGAACCATCTAGTAGCTGGTTCCCTCCGAAGTTTCCCTCAGGATAGCTGGAGCCCGGAT-TATGTG-----TGTAGTTTTATCAGGTAAAGCGAATGATTAGAGGTATTGGGGTTGAAATGACCTCAACCTATTCTCAAACTTTAAATGGGTAAGAGGCACAGCTTACTTAA--------GTG-------------------------------------------------------------------------…
	Bathydorus_laniger ----------------------------------GA-GCCAGAGGAA-CTCTGGTGGAAGCTCGTAGCGGTTCTGACGTGCAAATCGATCGTCAAATTTGGG-TATAGGGGCGAAAGACTAATCGAACCATCTAGTAGCTGGTTCCCTCCGAAGTTTCCCTCAGGATAGCTGGAGCCCGGAT-TATGTG-----TGTAGTTTTATCAGGTAAAGCGAATGATTAGAGGTATTGGGGTTGAAATGACCTCAACCTATTCTCAAACTTTAAATGGGTAAGAGGCACAGCTTACTTAA--------GTG--------------------------------------------------------------------------…
	Sympagella_nux CCCGAAA-GATGGTGAACTATGCCTGAATAGGGTGAAGCCAGAGGAAACTCTGGTGGAAGCTCGTAGCGGTTCTGACGTGCAAATCGATCGTCAAATTTGGG-TATAGGGGCGAAAGACTAATCGAACCATCTAGTAGCTGGTTCCCTCCGAAGTTTCCCTTAGGATAGCTGGAGCCCGGAT-TATGTG-----TGTAGTTTTATCAGGTAAAGCGAATGATTAGAGGTATTGGGGTTGAAATGACCTCAACCTATTCTCAAACTTTAAATGGGTAAGAGGCACAGCTTACTTGA--------GTG------------------------------------------------------------------------------…
	Lophocalyx_profundum CCCGAAA-GATGGTGAACTATGCCTGAATAGGGTGAAGCCAGAGGAAACTCTGGTGGAAGCTCGTAGCGGTTCTGACGTGCAAATCGATCGTCAAATTTGGG-TATAGGGGCGAAAGACTAATCGAACCATCTAGTAGCTGGTTCCCTCCGAAGTTTCCCTCAGGATAGCTGGAGCCCG-AT-CATGTGTTGTGTGTAGTTTTATCAGGTAAAGCGAATGATGAGAGGTATTGGGGTTGAAATGACCTCAACCTATTCTCAAACTTTAAATGGGTAAGAGGCACAGCTTACTTGA--------GTG------------------------------------------------------------------------…
	Caulophacella_tenuis -----------------------------------------------ACTCTGYTGGAAGCTCGTAGCGGTTCTGACGTGCAAATCGATCGTCAAATTTGGG-TATAGGGGCGAAAGACTAATCGAACCATCTAGTAGCTGGTTCCCTCCGAAGTTTCCCTCAGGATAGCTGGAGCCCG-AT-CATGTGTTGTGTGTAGTTTTATCAGGTAAAGCGAATGATTAGAGGTATTGGGGTTGAAATGACCTCAACCTATTCTCAAACTTTAAATGGGTAAGAAGCACAGCTTACTTGA--------GTG------------------------------------------------------------------------…
	Caulophacus_weddelli CCCGAAA-GATGGTGAACTATGCCTGAATAGGGTGAAGCCAGAGGAAACTCTGGTGGAAGCTCGTAGCGGTTCTGACGTGCAAATCGATCGTCAAATTTGGG-TATAGGGGCGAAAGACTAATCGAACCATCTAGTAGCTGGTTCCCTCCGAAGTTTCCCTCAGGATAGCTGGAGCCCG-----ATGTG-----TGTAGTTTTATCAGGTAAAGCGAATGATTAGAGGTATTGGGGTTGAAATGGCCTCAACCTATTCTCAAACTTTAAATGGGTAAGAGGCACAGCTTACTTGA--------GTG------------------------------------------------------------------------…
	Caulophacus_valdiviae CCCGAAA-GATGGTGAACTATGCCTGAATAGGGTGAAGCCAGAGGAAACTCTGGTGGAAGCTCGTAGCGGTTCTGACGTGCAAATCGATCGTCAAATTTGGG-TATAGGGGCGAAAGACTAATCGAACCATCTAGTAGCTGGCTCCCTCCGAGGTTTCCCTCAGGATAGCTGGAGCCCG-----ATGTG-----TGTAGTTTTATCAGGTAAAGCGAATGATTAGAGGTATTGGGGTTGAAATGGCCTCAACCTATTCTCAAACTTTAAATGGGTAAGAGGCACAGCTTACTTGA--------GTG-----------------------------------------------------------------------…
	Caulophacus_arcticus -----------------------------------------------ACTCTGGTGGAAGCTCGTAGCGGTTCTGACGTGCAAATCGATCGTCAAATTTGGG-TATAGGGGCGAAAGACTAATCGAACCATCTAGTAGCTGGTTCCCTCCGAAGTTTCCCTCAGGATAGCTGGAGCCCG-----ATGTG-----TGTAGTTTTATCAGGTAAAGCGAATGATTAGAGGTATTGGGGTTGAAATGGCCTCAACCTATTCTCAAACTTTAAATGGGTAAGAGGCACAGCTTACTTGA--------GTG------------------------------------------------------------------------…
	Leucopsacus_sp ---------------------------------------------------TGGTGGAAGCTCGTAGCGGTTCTGACGTGCAAATCGATCGTCAAATTTGGG-TATAGGGGCGAAAGACTAATCGAACCATCTAGTAGCTGGTTCCCTCCGAAGTTTCCCTCAGGATAGCTGGAGCCCGGAC-TATGTG-----TGTAGTTTTATCAGGTAAAGCGAATGATTAGAGGTATTGGGGTTGAAATGGCCTCAACCTATTCTCAAACTTTAAATGGGTAAGAGGCACAACTTACTTCA--------GTG------------------------------------------------------------------------------…
	Oopsacas_minuta -------------------ATGCCTGAATAGGGTGAAGCCAGAGGAAACTCTGGTGGAAGCTCGTAGCGGTTCTGACGTGCAAATCGATCGTCAAATTTGGG-TATAGGGGCGAAAGACTAATCGAACCATCTAGTAGCTGGTTCCCTCCGAAGTTTCCCTCAGGATAGCTGGAGCCCGAAT-TAGGTG-----TGTAGTTTTATCAGGTAAAGCGAATGATTAGAGGTATGGGGGCTGAAATGGCCTCAACGTATTCTCAAACTTTAAATGGGTAAGAGGCACAGCTTACTTCA--------CTG-----------------------------------------------------------------------------…
	Clathrochone_clathroclada -------------------------------------------------------------------------------------------------------------------------------------------------------------------------------------------------------------------------------------------------------------------------------------------------------------------------------------------------------------------------------------…
	Malacosaccus_coatsi CCCGAAAAGATTGTGAACTATGCCTGAATAGGGTGAAGCCAGAGGAAACTCTGGTGGAAGCTCGTAGCGGTTCTGACGTGCAAATCGATCGTCAAATTTGGG-TATAGGGGCGAAAGACTAATCGAACCATCTAGTAGCTGGTTCCCTCCGAAGTTTCCCTCAGGATAGCTGGAGCCCGGAC-TATGTG-----TGTAGTTTTATCAGGTAAAGCGAATGATTAGAGGTATTGGGGTTGAAATGACCTCAACCTATTCTCAAACTTTAAATGGGTAAGAGGTGTAGCTTGCTTAA--------GTG-------------------------------------------------------------------------…
	Acoelocalyx_brucei CCCGAAA-GATGGTGAACTATGCCTGAATAGGGTGAAGCCAGAGGAAACTCTGGTGGAAGCTCGTAGCGGTTCTGACGTGCAAATCGATCGTCAAATTTGGG-TATAGGGGCGAAAGACTAATCGAACCATCTAGTAGCTGGTTCCCTCCGAAGTTTCCCTCAGGATAGCTGGAGCCCGGAC-TATGTG-----TGTAGTTTTATCAGGTAAAGCGAATGATTAGAGGTATTGGGGTTGAAATGACCTCAACCTATTCTCAAACTTTAAATGGGTAAGAGGTGTAGCTTGCTTAA--------GTG--------------------------------------------------------------------------…
	Docosaccus_maculatus CCCGAAA-GATGGTGAACTATGCCTGAATAGGGTGAAGCCAGAGGAAACTCTGGTGGAAGCTCGTAGCGGTTCTGACGTGCAAATCGATCGTCAAATTTGGG-TATAGGGGCGAAAGACTAATCGAACCATCTAGTAGCTGGTTCCCTCCGAAGTTTCCCTCAGGATAGCTGGAGCCCGGAC-TATGTG-----TGTAGTTTTATCAGGTAAAGCGAATGATTAGAGGTATTGGGGTTGAAATGACCTCAACCTATTCTCAAACTTTAAATGGGTAAGAGGTGTAGCTTGCTTAA--------GTG------------------------------------------------------------------------…
	Atlantisella_sp ---------------------GCCTGAATAGGGTGAAGCCAGAGGAAACTTTGGTGGAAGCTCGTAGCGGTTCTGACGTGCAAATCGATCGTCAAATTTGGG-TATAGGGGCGAAAGACTAATCGAACCATCTAGTAGCTGGTTCCCTCCGAAGTTTCCCTCAGGATAGCTGGAGCCCGGAC-TATGTG-----TGTAGTTTTATCAGGTAAAGCGAATGATTAGAGGTATTGGGGTTGAAATGACCTCAACCTATTCTCAAACTTTAAATGGGTAAGAGGTGTAGCTTGCTTAA--------GTG-----------------------------------------------------------------------------…
	Euplectella_sp1 CCCGAAA-GATGGTGAACTATGCCTGAATAGGGTGAAGCCAGAGGAAACTCTGGTGGAAGCTCGTAGCGGTTCTGACGTGCAAATCGATCGTCAAATTTGGG-TATAGGGGCGAAAGACTAATCGAACCATCTAGTAGCTGGTTCCCTCCGAAGTTTCCCTCAGGATAGCTGGAGCCCGGAC-TATGTG-----TGTAGTTTTATCAGGTAAAGCGAATGATTAGAGGTATTGGGGTTGAAATGACCTCAACCTATTCTCAAACTTTAAATGGGTAAGAGGTGTAGCTTGCTTAA--------GTG-----------------------------------------------------------------------------…
	Euplectella_sp2 CCCGAAA-GATGGTGAACTATGCCTGAATAGGGTGAAGCCAGAGGAAACTCTGGTGGAAGCTCGTAGCGGTTCTGACGTGCAAATCGATCGTCAAATCTGGG-TATAGGGGCGAAAGACTAATCGAACCATCTAGTAGCTGGTTCCCTCCGAAGTTTCCCTCAGGATAGCTGGAGCCCGGAC-TATGTG-----TGTAGTTTTATCAGGTAAAGCGAATGATTAGAGGTATTGGGGTTGAAATGACCTCAACCTATTCTCAAACTTTAAATGGGTAAGAGGTGTAGCTTGCTTAA--------GTG-----------------------------------------------------------------------------…
	Regadrella_sp -----------------------------AGGGTGAAGCCAGAGGAAACTCTGGTGGAAGCTCGTAGCGGTTCTGACGTGCAAATCGATCGTCAAATTTGGG-TATAGGGGCGAAAGACTAATCGAACCATCTAGTAGCTGGTTCCCTCCGAAGTTTCCCTCAGGATAGCTGGAGCCCGGAC-TATGTG-----TGTAGTTTTATCAGGTAAAGCGAATGATTAGAGGTATTGGGGTTGAAATGACCTCAACCTATTCTCAAACTTTAAATGGGTAAGAGGTGTAGCTTGCTTAA--------GTG-------------------------------------------------------------------------------…
	Walteria_leuckarti CCCGAAA-GATGGTGAACTATGCCTGAATAGGGTGAAGCCAGAGGAAACTCTGGTGGAAGCTCGTAGCGGTTCTGACGTGCAAATCGATCGTCAAATTTGGG-TATAGGGGCGAAAGACTAATCGAACCATCTAGTAGCTGGTTCCCTCCGAAGTTTCCCTCAGGATAGCTGGAGCCCGAGY-GATGTG-----TGTAGTTTTATCAGGTAAAGCGAATGATTAGAGGTATTGGGGTTGAAATGACCTCAACCTATTCTCAAACTTTAAATGGGTAAGAGGTGTAGCTTRCTTAA--------GTG--------------------------------------------------------------------------…
	Hertwigia_sp CCCGAAA-GATGGTGAACTATGCCTGAATAGGGCGAAGCCAGAGGAAACTCTGGTGGAAGCTCGTAGCGGTTCTGACGTGCAAATCGATCGTCAAATTTGGG-TATAGGGGCGAAAGACTAATCGAACCATCTAGTAGCTGGTTCCCTCCGAAGTTTCCCTCAGGATAGCTGGAGCCCGAAC-TATGTG-----TGTAGTTTTATCAGGTAAAGCGAATGATTAGAGGTATTGGGGTTGAAATGACCTCAACCTATTCTCAAACTCTAAATGGGTAAGAGGTGTAGCTTGCTTAA--------GTG--------------------------------------------------------------------------------…
	Saccocalyx_sp -------------------------------------------------------------------------------------------------------------------------------------------------------------------------------------------------------------------------------------------------------------------------------------------------------------------------------------------------------------------------------------------------…
	Bolosominae_ngen ----------------------------------------------------------------------------------------------------------------------------------------------------------------------------------------------------------------------------------------------------------------------------------------------------------------------------------------------------------------------------------------------…
	Rhabdopectella_tintinnus ------------------------------------------------CTCTGGTGGAAGCTCGTAGCGGTTCTGACGTGCAAATCGATCGTCAAATTTGGG-TATAGGGGCGAAAGACTAATCGAACCATCTAGTAGCTGGTTCCCTCCGAAGTTTCCCTCAGGATAGCTGGAGCCCGAAC-TATGTG-----TGTAGTTTTATCAGGTAAAGCGAATGATTAGAGGTATTGGGGTTGAAATGACCTCAACCTATTCTCAAACTTTAAATGGGTAAGAGGTGTAGCTTGCTTCA--------GTG--------------------------------------------------------------------…
	Bolosoma_nsp CCCGAAA-GATGGTGAACTATGCCTGAATAGGGTGAAGCCAGAGGAAACTCTGGTGGAAGCTCGTAGCGGTTCTGACGTGCAAATCGATCTTCAAATTTGGG-TATAGGGGCGAAAGACTAATCGAGCCATCTAGTAGCTGGTTCCCTCCGAAGTTTCCCTGAGGATAGCTGGAGCCCGAAC-TATGTG-----CGTAGTTTTATCAGGTAAAGCGAATGATTAGAGGTATTGGGGTTGAAATAACCTCAACCTATTCTCAAACTTTAAATGGGTAAGAGGTGTAGCTTGCTTCA--------GTG--------------------------------------------------------------------------------…
	Euryplegma_auriculare -----------------------------------------------------------------------------------------------------------------------------------------------------------------------------------------------------------------------------------------------------------------------------------------------------------------------------------------------------------------------------------------…
	Heterorete_sp -------------------------------------------------------------------------------------------------------------------------------------------------------------------------------------------------------------------------------------------------------------------------------------------------------------------------------------------------------------------------------------------------…
	Iphiteon_panicea --------------------------------------------------------------------GGTTCTGACGTGCAAATCGATCGTCAAATTTGGGATATAGGGGCGAAAGACTAATCGAACCATCTAGTAKCTGGTTCCCTCCGAAGTTTCCCTCAGGATAGCTGGAGCCCGAAT-TATGTG-----TGTAGTTTTATCAGGTAAAGCGAATGATTAGAGGTATTGGGGTTGAAATGACCTCAACCTATTCTCAAACTTTAAATGGGTAAGAAGTGTAGCTTGCTTAA--------GTG----------------------------------------------------------------------------…
	Iphiteon_sp ---------------------------------------------------------------------------------------------------------------------------------------------------------------------------------------------------------------------------------------------------------------------------------------------------------------------------------------------------------------------------------------------------…
	Dactylocalyx_sp -----------------------------------------------------------------------------------------------------------------------------------------------------------------------------------------------------------------------------------------------------------------------------------------------------------------------------------------------------------------------------------------------…
	Dactylocalyx_pumiceus_Bahamas CCCGAAA-GATGGTGAACTAKGCCTGAATAGGGTGAAGCCAGAGGAAACTCTGGTGGAAGCTCGTAGCGGTTCTGACGTGCAAATCGATCGTCAAATTTGGG-TATAGGGGCGAAAGACTAATCGAACCATCTAGTAGCTGGTTCCCTCCGAAGTTTCCCTCAGGATAGCTGGAGCCCGAAC-TATGTG-----TGTAGTTTTATCAGGTAAAGCGAATGATTAGAGGTATTGGGGTTGAAATGACCTCAACCTATTCTCAAACTTTAAATGGGTAAGAGGCGTAGCTTACTTAA--------GTG---------------------------------------------------------------…
	Dactylocalyx_pumiceus_Bonaire -----------------------------------------------ACTCTGGTGGA-GCTCGTAGCGGTTCTGACGTGCAAATCGATCGTCAAATTTGGG-TATAGGGGCGAAAGACTAATCGAACCATCTAGTAGCTGGTTCCCTCCGAAGTTTCCCTCAGGATAGCTGGAGCCCGAAC-TATGTG-----TGTAGTTTTATCAGGTAAAGCGAATGATTAGAGGTATTGGGGTTGAAATGACCTCAACCTATTCTCAAACTTTAAATGGGTAAGAGGCGTAGCTTACTTAA--------GTG---------------------------------------------------------------…
	Laocoetis_perion ----------------------------------------------------GGTGGA-GCTCGTAGCGGTTCTGACGTGCAAATCGATCGTCAAATTTGGG-TATAGGGGCGAAAGACTAATCGAACCATCTAGTAGCTGGTTCCCTCCGAAGTTTCCCTCAGGATAGCTGGAGCCTGTGA-TATGTG-----TGTAGTTTTATCAGGTAAAGCGAATGATTAGAGGTATTGGGGTTGAAATGACCTCAACCTATTCTCAAACWWTAAATGGGTAAGAAGCACAGCTTACTTAA--------GTG----------------------------------------------------------------------------…
	Heterochone_sp CCCGAAA-GATGGTGAACTATGCCTGAATAGGGTGAAGCCAGAGGAAACTCTGGTGGAAGCTCGTAGCGGTTCTGACGTGCAAATCGATCGTCAAATTTGGG-TATAGGGGCGAAAGACTAATCGAACCATCTAGTAGCTGGTTCCCTCCGAAGTTTCCCTCAGGATAGCTGGAGCCTGTGC-TATGTG-----TGTAGTTTTATCAGGTAAAGCGAATGATTAGAGGTATTGGGATTGAAATGATCTCAACCTATTCTCAAACTTTAAATGGGTAAGAAGTGCAGCTTACTTGT--------GTG------------------------------------------------------------------------------…
	Heterochone_calyx CCCGAAA-GATGGTGAACTATGCCTGAATAGGGTGAAGCCAGAGGAAACTCTGGTGGAAGCTCGTAGCGGTTCTGACGTGCAAATCGATCGTCAAATTTGGG-TATAGGGGCGAAAGACTAATCGAACCATCTAGTAGCTGGTTCCCTCCGAAGTTTCCCTCAGGATAGCTGGAGCCTGTGC-TATGTG-----TGTAGTTTTATCAGGTAAAGCGAATGATTAGAGGTATTGGGGTTGAAATGACCTCAACCTATTCTCAAACTTTAAATGGGTAAGAAGTGCAGCTTACTTGT--------GTG---------------------------------------------------------------------------…
	Aphrocallistes_vastus -------------------------------------------GGAAACTCTGGTGGAAGCTCGTAGCGGTTCTGACGTGCAAATCGATCGTCAAATTTGGG-TATAGGGGCGAAAGACTAATCGAACCATCTAGTAGCTGGTTCCCTCCGAAGTTTCCCTCAGGATAGCTGGAGCCTGTGC-TATGTG-----TGTAGTTTTATCAGGTAAAGCGAATGATTAGAGGTATTGGGGTTGAAATGGCCTCAACCTATTCTCAAACTTTAAATGGGTAAGAAGTGCAGCTTACTTGT--------GTG-----------------------------------------------------------------------…
	Aphrocallistes_beatrix CCCGAAA-GATGGTGAACTATGCCTGAATAGGGTGAAGCCAGAGGAAACTCTGGTGGAAGCTCGTAGCGGTTCTGACGTGCAAATCGATCGTCAAATTTGGG-TATAGGGGCGAAAGACTAATCGAACCATCTAGTAGCTGGTTCCCTCCGAAGTTTCCCTCAGGATAGCTGGAGCCCGTGC-TATGTG-----TGTAGTTTTATCAGGTAAAGCGAATGATTAGATGTATTGGGGTTGAAATGGCCTCAACCTATTCTCAAACTTTAAATGGGTAAGAAGTGCAGCTTACTTGT--------GTG----------------------------------------------------------------------…
	Verrucocoeloidea_liberatorii ----------------------------------------------------------------------------------------------------------------------------------------------------------------------------------------------------------------------------------------------------------------------------------------------------------------------------------------------------------------------------------…
	Lefroyella_decora --------------------------------------------------CTGGTGGAAGCTCGTAGCGGTTCTGACGTGCAAATCGATCGTCAAATTTGGG-TATAGGGGCGAAAGACTAATCGAACCATCTAGTAGCTGGTTCCCTCCGAAGTTTCCCTCAGGATAGCTGGAGCCTGTGC-TATGTG-----TGTAGTTTTATCAGGTAAAGCGAATGATTAGAGGTATTGGGGTTGAAATGACCTCAACCTATTCTCAAACTTTAAATGGGTAAGATGTGCAGCTTACTTGA--------GTG---------------------------------------------------------------------------…
	Conorete_pourtalesi CCCGAAAAGATGGTGAACTATGCCTGAATAGGGTGAAGCCAGAGGAAACTTTGGTGRAAGCTCGTAGCGGTTCTGACGTGCAAATCGATCGTCAAATTTGGG-TATAGGGGCGAAAGACTAATCGAACCATCTAGTAGCTGGTTCCCTCCGAAGTTTCCCTCAGGATAGCTGGAGCCTGTGC-TATGTG-----TGTAGTTTTATCAGGTAAAGCGAATGATTAGAGGTATTGGGGTTGAAATGACCTCAACCTATTCTCAAACTTTAAATGGGTAAGATGTGCAGCTTACTTGA--------GTG-------------------------------------------------------------------------…
	Farrea_sp CCCGAAA-GATGGTGAACTATGCCTGAATAGGGTGAAGCCAGAGGAAACTCTGGTGGAAGCTCGTAGCGGTTCTGACGTGCAAATCGATCGTCAAATTTGGG-TATAGGGGCGAAAGACTAATCGAACCATCTAGTAGCTGGTTCCCTCCGAAGTTTCCCTCAGGATAGTTGGAGCCTGTGT-TATGTG-----TGTAGTTTTATCAGGTAAAGCGAATGATTAGAGGTATTGGGGTTGAAATGACCTCAACCTATTCTCAAACTTTAAATGGGTAAGATGTGCAGCTTACTTGA--------GTG-----------------------------------------------------------------------------------…
	Lonchiphora_antarctica -----------------------------------------------------GTGGAAGCTCGTAGCGGTTCTGACGTGCAAATCGATCGTCAAATTTGGG-TATAGGGGCGAAAGACTAATCGAACCATCTAGTAGCTGGTTCCCTCCGAAGTTTCCCTCAGGATAGCTGGAGCCTGTGT-TATGTG-----TGTAGTTTTATCAGGTAAAGCGAATGATTAGAGGTATTGGGATTGAAATGATCTCAACCTATTCTCAAACTTTAAATGGGTAAGATGTGCAGCTTACTTGA--------GTG----------------------------------------------------------------------…
	Aspidoscopulia_australia ------------------------------------------------------TGGAAGCTCGTAGCGGTTCTGACGTGCAAATCGATCGTCAAATTTGGG-TATAGGGGCGAAAGACTAATCGAACCATCTAGTAGCTGGTTCCCTCCGAAGTTTCCCTCAGGATAGCTGGAGCCTGTGT-TATGTG-----TGTAGTTTTATCAGGTAAAGCGAATGATTAGAGGTATTGGGGTTGAAATGACCTCAACCTATTCTCAAACTTTAAATGGGTAAGATGTGCAGCTTACTTGA--------GTG--------------------------------------------------------------------…
	Aspidoscopulia_ospreya CCCGAAA-GATGGTGAACTATGCCTGAATAGGGTGAAGCCAGAGGAAACTCTGGTGGAAGCTCGTAGCGGTTCTGACGTGCAAATCGATCGTCAAATTTGGG-TATAGGGGCGAAAGACTAATCGAACCATCTAGTAGCTGGTTCCCTCCGAAGTTTCCCTCAGGATAGCTGGAGCCTGTGT-TATGTG-----TGTAGTTTTATCAGGTAAAGCGAATGATTAGAGGTATTGGGGTTGAAATGACCTCAACCTATTCTCAAACTTTAAATGGGTAAGATGTGCAGCTTACTTGA--------GTG----------------------------------------------------------------------…
	Tretopleura_nsp2 ----------------------------------------------------------------------------------------------------------------------------------------------------------------------------------------------------------------------------------------------------------------------------------------------------------------------------------------------------------------------------------------------…
	Tretopleura_nsp1 ----------------------------------------------------------------------------------------------------------------------------------------------------------------------------------------------------------------------------------------------------------------------------------------------------------------------------------------------------------------------------------------------…
	Sarostegia_oculata CCCGAAA-GATGGTGAACTATGCCTGAATAGGGTGAAGCCAGAGGAAACTCTGGTGGAAGCTCGTAGCGGTTCTGACGTGCAAATCGATCGTCAAATTTGGG-TATAGGGGCGAAAGACTAATCGAACCATCTAGTAGCTGGTTCCCTCCGAAGTTTCCCTCAGGATAGCTGGAGCCTGGGC-TATGTG-----TGTAGTTTTATCAGGTAAAGCGAATGATTAGAGGTATTGGGGTTGAAATGACCTCAACCTATTCTCAAACTTTAAATGGGTAAGAAGCACAGCTTACTTTG--------GTG--------------------------------------------------------------------------…
	Dictyoplax_lecus CCCGAAA-GATGGTGAACTATGCCTGAATAGGGTGAAGCCAGAGGAAACTCTGGTGGAAGCTCGTAGCGGTTCTGACGTGCAAATCGATCGTCAAATTTGGG-TATAGGGGCGAAAGACTAATCGAACCATCTAGTAGCTGGTTCCCTCCGAAGTTTCCCTCAGGATAGCTGGAGCCTGTGA-TATGTG-----TGTAGTTTTATCAGGTAAAGCGAATGATTAGAGGTATTGGGGTTGAAATGACCTCAACCTATTCTCAAACTTTAAATGGGTAAGAAGCGCAGCTTACTTAA--------GTG----------------------------------------------------------------------------…
	Cyrtaulon_sigsbeei -----------------------------------------------ACTCTGGTGGAAGCTCGTAGCGGTTCTGACGTGCAAATCGATCGTCAAATTTGGG-TATAGGGGCGAAAGACTAATCGAACCATCTAGTAGCTGGTTCCCTCCGAAGTTTCCCTCAGGATAGCTGGAGCCTGTGC-TATGTG-----TGTAGTTTTATCAGGTAAAGCGAATGATTAGAGGTATTGGGGTTGAAATGACCTCAACCTATTCTCAAACTTTAAATGGGTAAGAAGCGCAGCTTACTTTG--------TTG--------------------------------------------------------------------------…
	Psilocalyx_wilsoni ----------------------------------------------------------------------------------------------------------------GAAAGACTAATCGAACCATCTAGTAGCTGGTTCCCTCCGAAGTTTCCCTCAGGATAGCTGGAGCCTGTGC--A-G-------TGTAGTTTTATCAGGTAAAGCGAATGATTAGAGGTATTGGGGTTGAAATGACCTCAACCTATTCTCAAACTTTAAATGGGTAAGAAGTACAGCTTACTTAA--------GTG--------------------------------------------------------------------------…
	Hexactinella_carolinensis CCCGAAA-GATGGTGAACTATGCCTGAATAGGGTGAAGCCAGAGGAAACTCTGGTGGAAGCTAGTAGCGGTTCTGACGTGCAAATCGATCGTCAAATTTGGG-TATAGGGGCGAAAGACTAATCGAACCATCTAGTAGCTGGTTCCCTCCGAAGTTTCCCTCAGGATAGCTGGAGCCTGTCT-TATGTG-----TGTAGTTTTATCAGGTAAAGCGAATGATTAGAGGTATTGGGGTTGAAATAATCTCAACCTATTCTCAAACTTTAAATGGGTAAGAAGCGCAGCTTACTTAA--------GTG-------------------------------------------------------------------…
	Tretodictyum_tubulosum -----------------------------------------------ACTCTGGTGGAAGCTCGTAGCGGTTCTGACGTGCAAATCGATCGTCAAATTTGGG-TATAGGGGCGAAAGACTAATCGAACCATCTAGTAGCTGGTTCCCTCCGAAGTTTCCCTCAGGATAGCTGGAGCCTGTCT-TATGTG-----TGTAGTTTTATCAGGTAAAGCGAATGATTAGAGGTATTGGGATTGAAATGATCTCAACCTATTCTCAAACTTTAAATGGGTAAGAAGCGCAGCTTACTTTG--------GTG----------------------------------------------------------------------…
	Sericolophus_hawaiicus CCCGAAA-GATGGTGAACTATGCCTGAATAGGGTGAAGCCAGAGGAAACTCTGGTGGAAGCTCGTAGCGGTTCTGACGTGCAAATCGATCGTCAAATTTGGG-TATAGGGGCGAAAGACTAATCGAACCATCTAGTAGCTGGTTCCCTCCGAAGTTTCCCTCAGGATAGCTGGAGCTCGTGAGTATGTG-------CAGTTTTATCAGGTAAAGCGAATGATTAGAGGCCTTGGGATCGAAATGACCTCAACCTATTCTCAAACTTTAAATGGGTAAGATGTTCCACTTGCTTAATTTAGCTGGTGCACTTGTGCGCCAGTGCTGGCGCGTGGCTGCGTGCCTGCTCTCGGGTGGGTGCGTAGCTGGCGTGCTGGT…
	Pheronema_sp --------------------------------------------------------------------------------------------------------------------------------------------------------------------------------------------------------------------------------------------------------------------------------------------------------------------------------------------------------------------------------------------------…
	Schulzeviella_nsp ---------------------------------------------------------------------------------------------------------------------------------------------------------------------------------------------------------------------------------------------------------------------------------------------------------------------------------------------------------------------------------------------…
	Semperella_schulzei ----------------------------------------------------GGTGGAAGCTCGTAGCGGTTCTGACGTGCAAATCGATCGTCAAATTTGGG-TATAGGGGCGAAAGACTAATCGAACCATCTAGTAGCTGGTTCCCTCCGAAGTTTCCCTCAGGATAGCTGGAGCTCGTGA--ATGTG-----TGCAGTTTTATCAGGTAAAGCGAATGATTAGAGGCCTTGGGGTTGAAAGGACCTCAACCTATTCTCAAACTTTAAATGGGTAAGATGTTCCACTTGCTTAACTTAGCCGGTGCACTTGTGTGCCGGTGCTGGCGCGGAGCTGYGCGTCTGCCTTCGGGTGGGCGCGTAGTTCTGTGTYGGTGTG-…
	Hyalonema_sp3 ------------------------------GGGTGA-GCCAGAGG-AACTCTGGTGGAAGCTCGTAGCGGTTCTGACGTGCAAATCGATCGTCAAATTTGGG-TATAGGGGCGAAAGACTAATCGAACCATCTAGTAGCTGGTTCCCTCCGAAGTTTCCCTCAGGATAGCTGGAGCCCGCG----TGTG---TGTGCAGTTTTATCAGGTAAAGCGAATGATTAGAGGCCTTGGGGTTGAAAAGACCTCAACCTATTCTCAAACTTTAAATGGGTAAGATGTTCCACTTGCTTAACTT-----GTGTGCGCGCGCCCTGTGCGTGTGTGCACTGTTGGAGCGTGGCTGTTGGTGAGCTTTCGGGCTTGCTGGCGGYTTGCGCTTC…
	Hyalonema_sp4 ----------TGGTGAACTATGCCTGAATAGGGTGAAGCCAGAGGAAACTCTGGTGGAAGCTCGTAGCGGTTCTGACGTGCAAATCGATCGTCAAATTTGGG-TATAGGGGCGAAAGACTAATCGAACCATCTAGTAGCTGGTTCCCTCCGAAGTTTCCCTCAGGATAGCTGGAGCCCGCG----TGTG---TGTGCAGTTTTATCAGGTAAAGCGAATGATTAGAGGCCTTGGGGTTGAAAAGACCTCAACCTATTCTCAAACTTTAAATGGGTAAGATGTTTCACTTGCTTAACTC-----GTGTGCGCTCGCCCTGTGCGTGTGTGCACTGTTGGAGCGTGGCTGTTGGTGAGCTTTCGGGCTTGCTGGCGGTTTGCGCTTC…
	Hyalonema_sp1 -------------------------------------------------------------------------------------------------------------------------------------------------------------------------------------------------------------------------------------------------------------------------------------------------------------------------------------------------------------------------------------------------…
;
End;
