# Supplementary material for: An integrative systematic framework helps to reconstruct skeletal evolution of glass sponges (Porifera, Hexactinellida)
Source: Front Zool. 2017 Mar 21;14:18. doi: 10.1186/s12983-017-0191-3 (PMC5359874; doi:10.1186/s12983-017-0191-3)
Supplement: Additional file 8: — Complete 18S rDNA alignment (incl. secondary structure) in Nexus format. (NEX 116 KB) [file 12983_2017_191_MOESM8_ESM.nex]

#NEXUS
Begin DATA;
	Dimensions ntax=53 nchar=2133;
	Format datatype=NUCLEOTIDE gap=-;
	Matrix
	[ 1 11 21 31 41 51 61 71 81 91 101 111 121 131 141 151 161 171 181 191 201 211 221 231 241 251 261 271 281 291 301 311 321 331 341 351 361 371 381 391 401 411 421 431 441 451 461 471 481 491 501 511 521 531 541 551 561 571 581 591 601 611 621 631 641 651 661 671 681 691 701 711 721 731 741 751 761 771 781 791 801 811 821 831 841 851 861 871 881 891 901 911 921 931 941 951 961 971 981 991 1001 101…
	[ | | | | | | | | | | | | | | | | | | | | | | | | | | | | | | | | | | | | | | | | | | | | | | | | | | | | | | | | | | | | | | | | | | | | | | | | | | | | | | | | | | | | | | | | | | | | | | | | | | | | | | | | | | | | | | | | | | | | | | | | | | | | | | | | | | | | | | | | | | | | | | | | | | | | | | | | | | | | | | | | | | | | | | | | | | | | | | | | | | | | | | | | | | | | | | | | | | | | | | |…
	Structure (((((---[[[-[-)))-))-(((-(((((((((((-----------(((-(((-(((----((----((((------))))---))-)))-----(((-------(((---(--((----(((--------------((((-----(--((-(----)))--)------))))------((((((-((((-(((((((((------)))-)--)))----))))-))--))))))----(((-((--------(((----((((((((((((-((((----))))))))))))))))--------)))------))-)))--------(((((-((((------)))))))))---)))---)))---)))-(((-(--(((----((…
	Sympagella_nux CTGGTTGATCC-T-GCC-AGTAGTCATATGCTTGTCTCAAAGATTAAGCCATGCATGTCCAAGTATAAATCTGGTTCAAGATGAAACTGCGAATGGCTCATTAAATCAGTTCTAGTTTCTTTGATGGTGTCTT-ACTACATGGATAACCGTAGTAAC-ATAGAGCTAATACGTGCTTGAAATCCTGACTGG-TGCTCCT----TCAC--G-G--GGG----TGCCTGGAATAGGATGTATTTATTAGATCCAAAACCAATGCGTYGCTTGCGC-GCTTTAACCGGTGCGTGAGTGGCGGTTATGTTGGTGATTCATGGTAACTTTTCGGATCGCATGGCCTT-GTGCTGGCGATGCTTCATTCAAGTTTCTGCCCTATCAACTG…
	Lophocalyx_profundum ------------------------------------------------CCATGCATGTCCAAGTATAAATCTGGTTCAAGATGAAACTGCGAATGGCTCATTAAATCAGTTCTAGTTTCTTTGATGGTGTCTT-ACTACATGGATAACCGTAGTAAC-ATAGAGCTAATACGTGCTTGAAATCCTGACTGG-TGCTC------TC---------GGG----TGTCTGGAATAGGATGTATTTATTAGATCCAAAACCAATGCGTTGCTTGCGT-GCTTTAACCGGTGCGTGAGTGGCGGTTATGTTGGTGATTCATGCTAACTTTTCGGATCGCATGGCCTT-GTGCTGGCGATGCTTCATTCAAGTTTCTGCCCTAT…
	Caulophacella_tenuis -----------------------------------------GATTA-GCCATGCATGTCCAAGTATAAATCTGGTTCAAGATGAAACTGCGAATGGCTCATTAAATCAGTTCTAGTTTCTTTGATGGTGTCTT-ACTACATGGATAACCGTAGTAAC-ATAGAGCTAATACGTGCTTGAAATCCTGACTGG-TGCTC------TC---------GGG----TGCCTGGAATAGGATGTATTTATTAGATCCAAAACCAATGCGTTGCTTGCGT-GCTTTAATCGGTGCGTGAGTGGCGGTTATGTTGGTGATTCATGCTAACTTTTCGGATCGCATGGCCTT-GTGCTGGCGATGCTTCATTCAAGTTTCTGCCCTAT…
	Caulophacus_weddelli CTGGTTGATCC-T-GCCCAGTAGTCATATGCTTGTCTCAAAGATTAAGCCATGCATGTCCAAGTATAAATCTGGTTCAAGATGAAACTGCGAATGGCTCATTAAATCAGTTCTAGTTTCTTTGATGGTGTCTT-ACTACATGGATAACCGTAGTAAC-ATAGAGCTAATACGTGCTTGAAATCCTGACTGG-TGCTC------TC---------GGG----TGCCTGGAATAGGATGTATTTATTAGATCCAAAACCAATGCGTTGCTTGCGT-GCTTTAACCGGTGCGTGAGTGGCGGTTAT-TTGGTGATTCATGCTAACTTTTCGGATCGCATGGCCTT-GTGCTGGCGATGCTTCATTCAAGTTTCTGCCCTAT…
	Caulophacus_valdiviae ----------------------------------------AGATTA-GCCATGCATGTCCAAGTATAAATCTGGTTCAAGATGAAACTGCGAATGGCTCATTAAATCAGTTCTAGTTTCTTTGATGGTGTCTT-ACTACATGGATAACCGTAGTAAC-ATAGAGCTAATACGTGCTTGAAATCCTGACTGG-TGCTC------TC---------GGG----TGCCTGGAATAGGATGTATTTATTAGATCCAAAACCAATGCGTTGCTTGCGT-GCTTTAACCGGTGCGTGAGTGGCGGTTAT-TTGGTGATTCATGCTAACTTTTCGGATCGCATGGCCTT-GTGCTGGCGATGCTTCATTCAAGTTTCTGCCCTA…
	Caulophacus_arcticus -------------------GTAGTCATATGCTTGTCTCAAAGATTAAGCCATGCATGTCCAAGTATAAATCTGGTTCAAGATGAAACTGCGAATGGCTCATTAAATCAGTTCTAGTTTCTTTGATGGTGTCTT-ACTACATGGATAACCGTAGTAAC-ATAGAGCTAATACGTGCTTGAAATCCTGACTGG-TGCTC------TC---------GGG----TGCCTGGAATAGGATGTATTTATTAGATCCAAAACCAATGCGTTGCTTGCGT-GCTTTAACCGGTGCGTGAGTGGCGGTTAT-TTGGTGATTCATGCTAACTTTTCGGATCGCATGGCCTT-GTGCTGGCGATGCTTCATTCAAGTTTCTGCCCTAT…
	Rhabdocalyptus_dawsoni CTGGTTGATCC-T-GCC-AGTAGTCATATGCTTGTCTCAAAGATTAAGCCATGCATGTCCAAGTATAAATCTGGTTCAAGATGAAACTGCGAATGGCTCATTAAATCAGTTCTAGTTTCTTTGATGGTGTCTT-ACTACATGGATAACCGTAGTAAC-ATAGAGCTAATACGTGCTTGATATCCTGACTGG-TGCTC------TC---------GGG----TGCCTGGAATAGGATGTATTTATTAGATCCAAAACCAATGCGTTGCTTGCGT-GCTTTAACGGGTGCGTGAGTGGCGGTTATGTTGGTGATTCATGCTAACTTTTCGGATCGCATGGCCTT-GTGCTGGCGATGCTTCATTCAAGTTTCTGCCCT…
	Rossellinae_ngen ------------------AGTAGTCATATGCTTGTCTCAAAGATTAAGCCATGCATGTCCAAGTATAAATCTGGTTCAAGATGAAACTGCGAATGGCTCATTAAATCAGTTCTAGTTTCTTTGATGGTGTCTT-ACTACATGGATAACCGTAGTAAC-ATAGAGCTAATACGTGCTTGAAATCCTGACTGG-TGCTC------TC---------GGG----TGCCTGGAATAGGATGTATTTATTAGATCCAAAACCAATGCGTTGCTTGCGT-GCTT----CGGTGCGTGAGTGGCGGTTATGTTGGTGATTCATGCTAACTTTTCGGATCGCATGGCCTT-GTGCTGGCGATGCTTCATTCAAGTTTCTGCCCTATCAAC…
	Rossella_nuda ----------------C-AGTAGTCATATGCTTGTCTCAAAGATTAAGCCATGCATGTCCAAGTATAAATCTGGTTCAAGATGAAACTGCGAATGGCTCATTAAATCAGTTCTAGTTTCTTTGATGGTGTCTT-ACTACATGGATAACCGTAGTAAC-ATAGAGCTAATACGTGCTTGAAATCCTGACTGG-TGCTC------TC---------GGG----TGCCTGGAATAGGATGTATTTATTAGATCCAAAACCAATGCGTTGCTTGCGT-GCTT----CGGTGCGTGAGTGGCGGTTATGTTGGTGATTCATGCTAACTTTTCGGATCGCATGGCCTT-GTGCTGGCGATGCTTCATTCAAGTTTCTGCCCTATCAACTGT…
	Rossella_racovitzae --------------------------------------------------------------GTATAAATATGGTTCAAGATGAAACTGCGAATGGCTCATTAAATCAGTTCTAGTTTCTTTGATGGTGTCTT-ACTACATGGATAACCGTAGTAAC-ATAGAGCTAATACGTGCTTGAAATCCTGACTGG-TGCTC------TC---------GGG----TGCCTGGAATAGGATGTATTTATTAGATCCAAAACCAATGCGTTGCTTGCGT-GCTT----CGGTGCGTGAGTGGCGGTTATGTTGGTGATTCATGCTAACTTTTCGGATCGCATGGCCTT-GTGCTGGCGATGCTTCATTCAAGTTTCTGCCCTATC…
	Nodastrella_asconemaoida -TGGTTGATCC-T-GCC-AGTAGTCATATGCTTGTCTCAAAGAKTAAGCCATGCATGTCCAAGTATAAATCTGGTTCAAGATGAAACTGCGAATGGCTCATTAAATCAGTTCTAGTTTCTTTGATGGTGTCTT-ACTACATGGATAACCGTAGTAAC-ATAGAGCTAATACGTGCTTGAAATCCTGACTGG-TGCTC------TC---------GGG----TGCCTGGAATAGGATGTATTTATTAGATCCAAAACCAATGCGTCGCTTGCGT-GCTTTAACCGGTGCGTGAGTGGCGGTTATGTTGGTGATTCATGCTAACTTTTCGGATCGCATGGCCTT-GTGCTGGCGATGCTTCATTCAAGTTTCTGCC…
	Nodastrella_nodastrella CTGGTTGATCC-T-GCC-AGTAGTCATATGCTTGTCTCAAAGATTAAGCCATGCATGTCCAAGTATAAATCTGGTTCAAGATGAAACTGCGAATGGCTCATTAAATCAGTTCTAGTTTCTTTGATGGTGTCTT-ACTACATGGATAACCGTAGTAAC-ATAGAGCTAATACGTGCTTGAAATCCTGACTGG-TGCTC------TC---------GGG----TGCCTGGAATAGGATGTATTTATTAGATCCAAAACCAATGCGTCGCTTGCGT-GCTTTAACCGGTGCGTGAGTGGCGGTTATGTTGGTGATTCATGCTAACTTTTCGGATCGCATGGCCTT-GTGCTGGCGATGCTTCATTCAAGTTTCTGCCC…
	Aulosaccus_mitsukurii CTGGTTGATCC-T-GCC-AGTAGTCATATGCTTGTCTCAAAGATTAAGCCATGCATGTCCAAGTATAAATCTGGTTCAAGATGAAACTGCGAATGGCTCATTAAATCAGTTCTAGTTTCTTTGATGGTGTCTT-ACTACATGGATAACCGTAGTAAC-ATAGAGCTAATACGTGCTTGAAATCCTGACTGG-TGCTC------TC---------GGG----TGCCTGGAATAGGATGTATTTATTAGATCCAAAACCAATGCGTCGCTTGCGT-GCTTTAACCGGTGCGTGAGTGGCGGTTATGTTGGTGATTCATGCTAACTTTTCGGATCGCATGGCCTT-GTGCTGGCGATGCTTCATTCAAGTTTCTGCCCTA…
	Crateromorpha_meyeri -----------------------------------------------------CATGTCCAAGTATAAATCTGGTTCAAGATGAAACTGCGAATGGCTCATTAAATCAGTTCTAGTTTCTTTGATGGTGTCTT-ACTACATGGATAACCGTAGTAAC-ATAGAGCTAATACGTGCTTGAAATCCTGACTGG-TGCTC------TC---------GGG----TGCCTGGAATAGGATGTATTTATTAGATCCAAAACCAATGCGTTGCTTGCGT-GCTTTAACCGGTGCGTGAGTGGCGGTTATGTTGGTGATTCATGCTAACTTTTCGGATCGCATGGCCTT-GTGCTGGCGATGCTTCATTCAAGTTTCTGCCCTAT…
	Bathydorus_spinosus CTGGTTGATCC-T-GCC-AGTAGTCATATGCTTGTCTCAAAGATTAAGCCATGCATGTCCAAGTATAAATCTGGTTCAAGATGAAACTGCGAATGGCTCATTAAATCAGTTCTAGTTTCTTTGATGGTGTCTT-ACTACATGGATAACCGTAGTAAC-ATAGAGCTAATACGTGCTTGAAATCCTGACTGG-TGCTC------TC---------GGG----TGCCTGGAATGGGATGTATTTATTAGATCCAAAACCAATGCGTTGCTTGCGT-GCTTTCACCGGTGCGTGAGTGGCGGTTAT-TTGGTGATTCATGCTAACTTTTCGGATCGCATGGCCTT-GTGCTGGCGATGCTTCATTCAAGTTTCTGCCCTATC…
	Bathydorus_laniger ----------------C-AGTAGTCATATGCTTGTCTCAAAGATTA-GCCATGCATGTCCAAGTATAAATCTGGTTCAAGATGAAACTGCGAATGGCTCATTAAATCAGTTCTAGTTTCTTTGATGGTGTCTT-ACTACATGGATAACCGTAGTAAC-ATAGAGCTAATACGTGCTTGAAATCCTGACTGG-TGCTC------TC---------GGG----TGCCTGGAATGGGATGTATTTATTAGATCCAAAACCAATGCGTTGCTTGCGT-GCTTTCACCGGTGCGTGAGTGGCGGTTAT-TTGGTGATTCATGCTAACTTTTCGGATCGCATGGCCTT-GTGCTGGCGATGCTTCATTCAAGTTTCTGCCCTATCA…
	Leucopsacus_sp CTGGTTGATCC-T-GCC-AGTAGTCATATGCTTGTCTCAAAGATTAAGCCATGCATGTCCAAGTATAAATCTGGTTCAAGATGAAACTGCGAATGGCTCATTAAATCAGTTCTAGTTTCTTTGATGGTGTCTT-ACTACATGGATAACCGTAGTAAC-ATAGAGCTAATACGTGCTTCAAATCCTGACTGG-TGCTC------TC---------GGG----TGCCTGGAATAGGATGTATTTATTAGATCCAAAACCAATGCGTGGCTTGCGT-GCTT----CGGTGCGTGGGTGGCGGTTATGTTGGTGATTCATGCTAACTTTTCGGATCGCATGGCCTT-GTGCTGGCGATGCTTCATTCAAGTTTCTGCCCTATCAACTG…
	Oopsacas_minuta CTGGTTGATCC-T-GCC-AGTAGTCATATGCTTGTCTCAAAGATTAAGCCATGCATGTCCAAGTATAAATCTGGTTCAAGATGAAACTGCGAATGGCTCATTAAATCAGTTCTAGTTTCTTTGATGGTGTCTT-ACTACATGGATAACCGTAGTAAC-ATAGAGCTAATACGTGCTTCAAATCCTGACTGG-TGCTC------TC---------GGG----TGCCTGGAATAGGATGTATTTATTAGATCCAAAACCAATGCGTGGCTTGCGT-GCTT----CGGTGCGTGGGTGGCGGTTATGTTGGTGATTCATGCTAACTTTTCGGATCGCATGGCCTC-GTGCTGGCGATGCTTCATTCAAGTTTCTGCCCTATCAACT…
	Euryplegma_auriculare ----------------------------TGCTTGTCTCAAAGATTAAGCCATGCATGTCTAAGTATAAATCTGGTTCAAGATGAAACTGCGAATGGCTCATTAAATCAGTTCTAGTTTCTTTGATGGTGTCTT-ACTACATGGATAACCGTAGTAAC-ATAGAGCTAATACGTGCTTCAAATCCTGACTGG-TGCTC------TC---------GGG----TGCCTGGAATAGGATGTATTTATTAGATCCAAAACCAATGCGTTGTCTGCAT-GCCTTCACGGGTGTGTAGGTGGCGGTTATATTGGTGATTCATGCTAACTTTTCGGATCGCATGGCCTT-GTGCTGGCGATGCTTCATTCAAGTTTCTGCCCTA…
	Docosaccus_maculatus CTGGTTGATCCCT-GCC-AGTAGTCATATGCTTGTCTCAAAGATTAAGCCATGCATGTCCAAGTATAAATCTGGTACAAGATGAAACTGCGAATGGCTCATTAAATCAGTTCTAGTTTCTTTGATGGTGTCTT-ACTACATGGATAACCGTAGTAAC-ATAGAGCTAATACGTGCTTCAAATCCTGACTGG-TACTCT-----TA------G--GGG----TGCCTGGAATAGGATGTATTTATTAGATCCAAAACCAATGCGTTG-TCGCGT-ACTTTC--GGGTGCGTGG-CGGCGGTTATGTTGGTGATTCATGCTAACTTTTCGGATCGCATGGCCTT-GCGCTGGCGATGCTTCATTCAAGTTTCTGCCCTAT…
	Atlantisella_sp -----------------------------------------------------------------------------------------------------------------------------------------------------------------------------------------------------------------------------------------------------------------------------------------------------------------------------------------------------------------------------------------------…
	Euplectella_sp1 ----------------C-AGTAGTCATATGCT-GTCTCAAAGATTAAGCCATGCATGTCCAAGTATAAATCTGGTACAAGATGAAACTGCGAATGGCTCATTAAATCAGTTCTAGTTTCTTTGATGGTGTCTT-ACTACATGGATAACCGTAGTAAC-ATAGAGCTAATACGTGCTTCAAATCCTGACTGG-TGCTC------TCTC-------GGG----TGCCTGGAATAGGATGTATTTATTAGATCCAAAACCAATGCGTTG-TCGCGT-GCTTTC--GGGTGCGTGG-CGGCGGTTATGTTGGTGATTCATGCTAACTTTTCGGATCGCATGGCCTT-GCGCTGGCGATGCTTCATTCAAGTTTCTGCCCTATCAACT…
	Euplectella_sp2 -TGGTTGATCC-T-GCC-AGTAGTCATATGCTTGTCTCAAAGATTAAGCCATGCATGTCCAAGTATAAATCTGGTACAAGATGAAACTGCGAATGGCTCATTAAATCAGTTCTAGTTTCTTTGATGGTGTCTT-ACTACATGGATAACCGTAGTAAC-ATAGAGCTAATACGTGCTTCAAATCCTGACTGG-TGCTC------TCTC-------GGG----TGCCTGGAATAGGATGTATTTATTAGATCCAAAACCAATGCGTTG-TCGCGT-GCTTTC--GGGTGCGTGG-CGGCGGTTATGTTGGTGATTCATGCTAACTTTTCGGATCGCATGGCCTT-GCGCTGGCGATGCTTCATTCAAGTTTCTGCCCTATCAACT…
	Malacosaccus_coatsi CTGGTTGATCC-T-GCC-AGTAGTCATATGCTTGTCTCAAAGATTAAGCCATGCATGTCCAAGTATAAATCTGGTACAAGATGAAACTGCGAATGGCTCATTAAATCAGTTCTAGTTTCTTTGATGGTGTCTT-ACTACATGGATAACCGTAGTAAC-ATAGAGCTAATACGTGCTTCAAATCCTGACTGG-TGCTC------TCTC-------GGG----TGCCTGGAATAGGATGTATTTATTAGATCCAAAACCAATGCGTTG-TCGCGT-GCTTTC--GGGTGCGTGG-CGGCGGTTATGTTGGTGATTCATGCTAACTTTTCGGATCGCATGGCCTT-GCGCTGGCGATGCTTCATTCAAGTTTCTGCCCTATC…
	Acoelocalyx_brucei ------------------------------------TCA-AGATTA-GCCATGCATGTCCAAGTATAAATCTGGTACAAGATGAAACTGCGAATGGCTCATTAAATCAGTTCTAGTTTCTTTGATGGTGTCTT-ACTACATGGATAACCGTAGTAAC-ATAGAGCTAATACGTGCTTCAAATCCTGACTGG-TGCTC------TC---------GGG----TGCCTGGAATAGGATGTATTTATTAGATCCAAAACCAATGCGTTG-TTGCGT-GCTTTC--GGGTGCGTGG-CGGCGGTTATGTTGGTGATTCATGCTAACTTTTCGGATCGCATGGCCTT-GCGCTGGCGATGCTTCATTCAAGTTTCTGCCCTATCA…
	Walteria_leuckarti --------------GCC-AGTAGTCATATGCTTGTCTCAAAGATTAAGCCATGCATGTCCAAGTATAAATCTGTTACAAGATGAAACTGCGAATGGCTCATTAAATCAGTTCTAGTTTCTTTGATGGTGTCTT-ACTACATGGATAACCGTAGTAAC-ATAGAGCTAATACGTGCTTCAAATCCTGACTGG-TGCCC------TC---------GGG----TGCCTGGAATAGGATGTATTTATTTGATCCAAAACCAATGCGTTG-TCACGT-GCTTTC--GGGTGCGTGG-TGGCGGTTATGTTGGTGATTCATGCTAACTTTTCGGATCGCATGGCCTT-GCGCTGGCGATGCTTCATTCAAGTTTCTGCCCTATCA…
	Hertwigia_sp -------------------------------------------TTAAGCCATGCATGTCCAAGTATAAATCTGGTACAAGATGAAACTGCGAATGGCTCATTAAATCAGTTCTAGTTTCTTTGATGGTGTCTT-ACTACATGGATAACCGTAGTAAC-ATAGAGCTAATACGTGCTTCAAATCCTGACTGG-TGCTC------TC---------GGG----TGCCTGGAATAGGATGTATTTATTAGATCCAAAACCAATGCGTTG-CCTCGT-GCTTTC--GGGTGCGTGG-TGGCGGTTATGTTGGTGATTCATGCTAACTTTTCGGATCGCATGGCCTT-GCGCTGGCGATGCTTCATTCAAGTTTCTGCCCTATCAACTGTC…
	Rhabdopectella_tintinnus -TGGTTGATCC-T-GCC-AGTAGTCATATGCTTGTCTCAAAGATTAAGCCATGCATGTCCAAGTATAAATCTGGTACAAGATGAAACTGCGAATGGCTCATTAAATCAGTTCTAGTTTCTTTGATGGTGTCTT-ACTACATGGATAACCGTAGTAAC-ATAGAGCTAATACGTGCTTCAAATCCTGACTGG-TGCTC------TC---------GGG----TGCCTGGAATAGGATGTATTTATTAGATCCAAAACCAATGCGTTG-TCGCGT-GCTTTC--GAGTGCGTGG-CGGCGGTTATGTTGGTGATTCATGCTAACTTTTCGGATCGCATGGCCTT-GCGCTGGCGATGCTTCATTCAAGTTTCTGCC…
	Bolosoma_nsp CTGGTTGATCC-T-GCC-AGTAGTCATATGCTTGTCTCAAAGATTAAGCCATGCATGTCCAAGTATAAATCTGGTACAAGATGAAACTGCGAATGGCTCATTAAATCAGTTCTAGTTTCTTTGATGGTGTCTT-ACTACATGGATAACCGTAGTAAC-ATAGAGCTAATACGTGCTTCAAATCCTGACTGG-TGCTC------TC---------GGG----TGCCTGGAATAGGATGTATTTATTAGATCCAAAACCAATGCGTTG-TCGCGT-GCYTTC--GGGTGCGTGG-TGGCGGTTATGTTGGTGATTCATGCTAACTTTTCGGATCGCATGGCCTT-GCGCTGGCGATGCTTCATTCAAGTTTCTGCCCTATCAACTGTC…
	Iphiteon_panicea -TGGTTGATCCCT-GCC-AGTAGTCATATGCTTGTCTCAAAGATTAAGCCATGCATGTCCAAGTATAAATCTGGTTCAAGATGAAACTGCGAATGGCTCATTAAATCAGTTCTAGTTTCTTTGATGGTGTCTT-ACTACATGGATAACCGTAGTAAC-ATAGAGCTAATACGTGCTTGAAATCCTGACTGG-TGCTC------TCTC-------GGG----TGCCTGGAATAGGATGTATTTATTAGATCCAAAACCAATGCGTTGCTTGCGT-GCTTTCACGAGTGCGTAGGTGGCGGTTCTGTTGGTGATTCATGCTAACTTTTCGGATCGCATGGCCTT-GTGCTGGCGATGCTTCATTCAAGTTTCTGCCCTATCAAC…
	Dactylocalyx_pumiceus_Bahamas ------------------------------------------ATTAAGCCATGCATGTCCAAGTATAAATCTGGTACAAGATGAAACTGCGAATGGCTCATTAAATCAGTTCTAGTTTCTTTGATGGTGTCTT-ACTACACGGATAACCGTAGTAAC-ATAGAGCTAATACGTGCGTTAAATCCTGACTGG-TGCCT------CC---------GGG----TGCCTGGAATAGGATGTATTTATTAGATCCAAAACCAATGCGTCGCTCTTGT-GCTTTC--GGGTGCGGGGGTGGCGGTCATGTTGGTGATTCATGCTAACTTTTCGGATCGCATGGCCTT-GCGCTGGCGATGCTTCATTCAAGTTT…
	Heterochone_sp CTGGTTGATCC-T-GCC-AGTAGTCATATGCTTGTCTCAAAGATTAAGCCATGCATGTCTAAGTATAAATCTGGTTCTAGATGAAACTGCGAATGGCTCATTAAATCAGTTCTAGTTTCTTTGATGGTATTTGAACTACATGGATAACCGTAGTAAC-ATAGAGCTAATACATGCTTGAATTCCTGACTGGGTGCTC------TC---------GGG----CATTCGGAATAGGATGTATTTATTAGATCCAAAACCAATGCGCTGCTTGCGTGGCTT-TACGGTTGCGTGAGTGGCGGTTAGATTGGTGATTCATGCTAACTTTTCGGATCGCATGGCCTT-GCGCTGGCGACGCTTCATACAAGTTTCTGCCCTATCAACTG…
	Aphrocallistes_vastus ----------------C-AGTAGTCATATGCTTGTCTCAAAGATTAAGCCATGCATGTCTAAGTATAAATCTGGTTCTAGATGAAACTGCGAATGGCTCATTAAATCAGTTCTAGTTTCTTTGATGGTATTTGAACTACATGGATAACCGTAGTAAC-ATAGAGCTAATACATGCTTGAATTCCTGACTGGGTGCTC------TC---------GGG----CATTCGGAATAGGATGTATTTATTAGATCCAAAACCAATGCGCTGCTTGCGTGGCTT-CACGGTTGCGTGAGTGGCGGTTAGATTGGTGATTCATGCTAACTTTTCGGATCGCATGGCCTT-GCGCTGGCGACGCTTCATACAAGTTTCTGCCCTA…
	Heterochone_calyx ---------------------------------------------------TGCATGTCTAAGTATAAATCTGGTTCTAGATGAAACTGCGAATGGCTCATTAAATCAGTTCTAGTTTCTTTGATGGTATTTGAACTACATGGATAACCGTAGTAAC-ATAGAGCTAATACATGCTTGAATTCCTGACTGGGTGCTC------TC---------GGG----CATTCGGAATAGGATGTATTTATTAGATCCAAAACCAATGCGCTGCTTGCGTGGCTT-CACGGTTGCGTGAGTGGCGGTTAGATTGGTGATTCATGCTAACTTTTCGGATCGCATGGCCTT-GCGCTGGCGACGCTTCATACAAGTTTCTGCCCTATCAA…
	Aphrocallistes_beatrix -------------------------------------------------------------AGTATAAATCTGGTTCTAGATGAAACTGCGAATGGCTCATTAAATCAGTTCTAGTTTCTTTGATGGTATTTGAACTACATGGATAACCGTAGTAAC-ATAGAGCTAATACATGCTTGAATTCCTGACTGGGTGCTC------TC---------GGG----CATTCGGAATAGGATGTATTTATTAGATCCAAAACCAATGCGCTGCTTGCGTGGCTT-CACGGTTGCGTGAGTGGCGGTTAGATTGGTGATTCATGCTAACTTTTCGGATCGCATGGCCTT-GCGCTGGCGACGCTTCATACAAGTTTCTGCCCT…
	Conorete_pourtalesi CTGGTTGATCC-T-GCC-AGTAGTCATATGCTTGTCTCAAAGATTAAGCCATGCATGTCTAAGTATAAATCTGATTCTAGATGAAACTGCGAATGGCTCATTAAATCAGTTCTAGTTTCTTTGATGGTATCTTAACTACATGGATAACCGTAGTAAC-ATAGAGCTAATACATGCTTGAATTCCTGACTGGTTGCTC------TC---------GGG----CAATCGGAATAGGATGTATTTATTAGATCCAAAACCAATGCGCTACTTGCGTTGCTT-AACTGTGGCGTGAGTGGTGGTTAGATTGGTGATTCATGCTAACTTTTCGGATCGCATGGCCTT-GCGCTGGCGACGCTTCATACAAGTTTCTGCCCTATC…
	Lefroyella_decora ----------------------------------------AGATTAAGCCATGCATGTCTAAGTATAAATCTGGTTCTAGATGAAACTGCGAATGGCTCATTAAATCAGTTCTAGTTTCTTTGATGGTATCT-AACTACATGGATAACCGTAGTAAC-ATAGAGCTAATACATGCTTGAATTCCTGACTGGTTGTYC------TC---------GGG----CAATCGGAATAGGATGTATTTATTAGATCCAAAACCAATGCGTTGCTTGCGTTGCTT-AACGGTGGCGTGAGTGGCGGTTAATTTGGTGATTCATGCTAACTTTTCGGATCGCATGGCCTT-GCGCTGGCGACGCTTCATACAAGTTTCTGCCCTATCAA…
	Verrucocoeloidea_liberatorii -----------------------------------------GATTAAGCCATGCATGTCTAAGTATAAATCTGGTTCTAGATGAAACTGCGAATGGCTCATTAAATCAGTTCTAGTTTCTTTGATGGTATCT-AACTACATGGATAACCGTAGTAAC-ATAGAGCTAATACATGCTTGAATTCCTGACTGGTTGCTC------TC---------GGG----CAATCGGAATAGGATGTATTTATTAGATCCAAAACCAATGCGTTACTTGCGTCGCTT-AACGGTGGCGTGAGTGGCGGTTAATTTGGTGATTCATGCTAACTTTTCGGATCGCATGGCCTT-GCGCTGGCGACGCTTCATACAAGTTTC…
	Farrea_sp -TGGTTGATCCCT-GCC-AGTAGTCATATGCTTGTCTCAAAGATTAAGCCATGCATGTCTAAGTATAAATCTGGTTCTAGATGAAACTGCGAATGGCTCATTAAATCAGTTCTAGTTTCTTTGATGGTATCTTAACTACATGGATAACCGTAGTAAC-ATAGAGCTAATACATGCTTGAATTCCTGACTGGTTGCTC------TC---------GAG----CAATCGGAATAGGATGTATTTATTAGATCCAAAACCAATGCGCTACTTGTGTTGCTT-CACGG-TGCATGAGTGGCGGTTAGATTGGTGATTCATGCTAACTTTTCGGATCGCATGGCCTT-GTGCTGGCGACGCTTCATACAAGTTTCTGCCCTATCAACTGTCGAT…
	Lonchiphora_antarctica CTGGTTGATCC-T-GCC-AGTAGTCATATGCTTGTCTCAAAGATTAAGCCATGCATGTCTAAGTATAAATCTGGTTCAAGATGAAACTGCGAATGGCTCATTAAATCAGTTCTAGTTTCTTTGATGGTATCTTAACTACATGGATAACCGTAGTAAC-ATAGAGCTAATACATGCTTGAATTCCTGACTGGTTGCTC------TC---------GAG----CATTCGGAATAGGATGTATTTATTAGATCCAAAACCAATGCGCTACTTGTGTTGCTT-CACGG-TGCATGAGTGGCGGTTAGATTGGTGATTCATGCTAACTTTTCGGATCGCATGGCCTT-GTGCTGGCGACGCTTCATACAAGTTTCTGCCCT…
	Aspidoscopulia_australia -----------------------------------------------GCCATGCATGTCTAAGTATAAATCTGGTTCTAGATGAAACTGCGAATGGCTCATTAAATCAGTTCTAGTTTCTTTGATGGTATCTCAACTACATGGATAACCGTAGTAAC-ATAGAGCTAATACATGCTTGAATTCCTGACTGGTTGCTT------TC---------GAG----CATTCGGAATAGGATGTATTTATTAGATCCAAAACCAATGCGCTGCTTGTGTTGCTT-CACTGTGGCATGAGTGGCGGTTAGATTGGTGATTCATGCTAACTTTTCGGATCGCATGGCCTT-GTGCTGGCGACGCTTCATACAAGTTTCTGCC…
	Aspidoscopulia_ospreya CTGGTTGATCC-T-GCC-AGTAGTCATATGCTTGTYTCAAAGATTAAGCCATGCATGTCTAAGTATAAATCTGGTTCTAGATGAAACTGCGAATGGCTCATTAAATCAGTTCTAGTTTCTTTGATGGTATCTTAACTACATGGATAACCGTAGTAAC-ATAGAGCTAATACATGCTTGAATTCCTGACTGGTTGCTT------TC---------GAG----CATTCGGAATAGGATGTATTTATTAGATCCAAAACCAATGCGCTGCTTGTGTTGCTT-CACTGTGGCATGAGTGGCGGTTAGATTGGTGATTCATGCTAACTTTTCGGATCGCATGGCCTT-GTGCTGGCGACGCTTCATACAAGTTTCTGCCCT…
	Dictyoplax_lecus CTGGTTGATCC-T-GCC-AGTAGTCATATGCTTGTCTCAAAGACTAAGCCATGCATGTCTAAGTATAAATCTGGTTCTAGATGAAACTGCGAATGGCTCATTAAATCAGTTCTAGTTTCTTTGATGGTATCTTAACTATATGGATAACCGTAGTAAC-ATAGAGCTAATACATGCTTGATATCCTGACTGGTTGCTC------TC---------GGG----TAATCGGAATAGGATGTATTTATTAGATCCAAAACCAATGCGTTACTTGCATAGCTT---CGGTTGTGTGAGTAACGGTTAGATTGGTGATTCATGATAACTTTTCGGATCGCATGGCCTA-GTGCTGGCGGTTCTTCATACAAGTTTCTGCCCTATCAAC…
	Sarostegia_oculata CTGGTTGATCC-T-GCC-AGTAGTCATATGCTTGTCTCAAAGATTAAGCCATGCATGTCTAAGTATAAATCTGGTTCTAGATGAAACTGCGAATGGCTCATTAAATCAGTTCTAGTTTATTTGATGGTATCTCAACTACATGGATAACCGTGGTAAC-ATAGAGCTAATACATGCTTGAAATCCTGACTGGTTGTTC------TC---------GGA----CAGTCGGAATGGGATGTATTTATTAGATCCAAAACCAATGCGTCATTTGTATTGCTT-CACGG-TGTGCAAGTGGCGGTTGTATTGGTGATTCATGGTAACTTTTCGGATCGCATGGCCTT-GTGCTGGCGACGCTTCATACAAGTTTCTGCCCTATCA…
	Cyrtaulon_sigsbeei --------------------------------------------------------------------------------------------------------------------------------------------------------------------------------------------------------------------------------------------------------------------------------------------------------------------------------------------------------------------------------------------…
	Tretodictyum_tubulosum -TGGTTGATCC-TGGCC-AGTAGTCATATGCTTGTCTCAAAGATTAAGCCATGCATGTCTAAGTATAAATCTGGTTCAAGATGAAACTGCGAATGGCTCATTAAATCAGTTCTAGTTTCTTTGATGGTATCTTAACTACAAGGATAACCGTAGTAAC-ATAGAGCTAATACATGCTTAAAATCCTGACTGGTTGCTTCCTTACTCGCAAGGGTGGGGTGTGTGATCGGAATAGGATGTATTTATTAGATCCAAAACCAATGCGTTGTTTGCGTAGCTTTCG-GGTTGCGTGAGTGGCGGTTTGCTTGGTGATTCATGGTAACTTATCGGATCGCATGGCCTT-GCGCTGGCGATGCTTCATACAAGTTTCTGCCCT…
	Hexactinella_carolinensis -----TGATCC-T-GCC-AGTAGTCATATGCTTGTCTCAAAGATTAAGCCATGCATGTCTAAGTATAATTCTGGTTCTAGATGAAACTGCGAATGGCTCATTAAATCAGTTCTAGTTTCTTTGATGGTATCTTAACTACAAGGATAACCGTAGTAAC-ATAGAGCTAATACATGCTTGAAATCCTGACTGGTTGCTC--TT--TCGCGG-----GGG----TGATCGGAATAGGATGTATTTATTAGATCCAAAACCAATGCGTTGCTTGCGTTGCTTTCG-GGTGGCGTAAGTGGCGGTTTGCTTGGTGATTCATGGTAACTTATCGGATCGCATGGCCTT-GCGCTGGCGATGCTTCATACAAGTTTCTGC…
	Psilocalyx_wilsoni CTGGTTGATCC-T-GCC-AGTAGTCATATGCTTGTCTCAAAGATTAAGCCATGCATGTCTAAGTATAAATCTGGTTCAAGATGAAACTGCGAATGGCTCATTAAATCAGTTCTAGTTTCTTTGATGGTATCTCAACTACATGGATAACCGTAGTAAC-ATAGAGCTAATACATGCTTGAAATCCTGACTGGGTGCTT------CC---------GGG----CAATCGGAATAGGATGTATTTATTAGATCCAAAACCAATGCGTTGCTTGCGTTGCTTTCG-GG-TGCGTAAGTGGCGGTTAGATTGGTGATTCATGGTAACTTTTCGGATCGCATGGCCTA-GCGCTGGCGATGCTTCATACAAGTTTCTGCCCTATCA…
	Sericolophus_hawaiicus -TGGTTGATCC-TTGCC-AGTAGTCATATGCTTGTCTCAAAGATTAAGCCATGCATGTCTAAGTGTAAACTTGGTTTACGGTGAAACTGCGAATGGCTCATTAAATCAGTTATCGTTTATTTGATGGTGTCTCTACTACATGGATAACCGTAGTAATTCTAGAGCTAATACATGCCTTAAGTCCCGACTGG-CATCC------TC---------GGG----TGCCTGGAA-GGGATGTATTTATTAGATCCAAGACCAATGCGGCGCGGCCT------TC-------GGGTCGTGCTGGTTCTG-TGGTGATTCATGATAACTTCTCGGATCGCATGGCCTCTGTGCCGGCGATGCTTCATTCAAGTTTCTGCCCT…
	Semperella_schulzei CTGGTTGATCC-T-GCC-AGTAGTCATATGCTTGTCTCAAAGATTAAGCCATGCATGTCTAAGTGTAAACTTGGTTTACGGTGAAACTGCGAATGGCTCATTAAATCAGTTATCGTTTATTTGATGGTGTCTCTACTACATGGATAACCGTAGTAATTCTAGAGCTAATACATGCCTTAAGTCCCGACTGG-TGCCC------TC---------GGG----TGCCTGGAA-GGGATGTATTTATTAGATCCAAGACCAACGCGGTGCGGCTT------TC-------GGGTCGTGCCGGTTCTG-TGGTGATTCATGATAACTTCTCGGATCGCATGGCCTTTGCGCCGGCAATGCTTCATTCAAGTTTCTGCCCTATC…
	Hyalonema_sp3 -------------------------------------------------------------------------------------------AATGGCTCATTAAATCAGTTATCGTTTATTTGATGGTGTCTCTACTACATGGATAACCGTAGTAATTCTAGAGCTAATACATGCTTCAACTCCCGACTGG-TGCTC------TC---------GGG----CGCCTGGAA-GGGATGTATTTATTAGATCCAAGACCAACGCGGTGCTTCCT------TCAC-----GGGGGGTGCCGGTTCTG-TGGTGATTCATGATAACTTCTCGGATCGCATGGCCTYTGCGCCGGCGATGCTTCATTCAAGTTTCTGCCCTATCAACTGT…
	Hyalonema_sp4 -----------------------------------------------------------------TAAACTTGGTTTACGGTGAAACTGCGAATGGCTCATTAAATCAGTTATCGTTTATTTGATGGTGTCTCTACTACATGGATAACCGTAGTAATTCTAGAGCTAATACATGCTTCAACTCCCGACTGG-TGCTC------TC---------GGG----CGCCTGGAA-GGGATGTATTTATTAGATCCAAGACCAACGCGGTGCTTCCT------TCAC-----GGGGGGTGCCGGTTCTG-TGGTGATTCATGATAACTTCTCGGATCGCATGGCCTCTGCGCCGGCGATGCTTCATTCAAGTTTCTGCCCTATCAACTGT…
;
End;
