# Supplementary material for: An integrative systematic framework helps to reconstruct skeletal evolution of glass sponges (Porifera, Hexactinellida)
Source: Front Zool. 2017 Mar 21;14:18. doi: 10.1186/s12983-017-0191-3 (PMC5359874; doi:10.1186/s12983-017-0191-3)
Supplement: Additional file 9: — Cleaned concatenated alignment (molecular supermatrix) in Nexus format. (NEX 354 KB) [file 12983_2017_191_MOESM9_ESM.nex]

#NEXUS
Begin DATA;
	Dimensions ntax=73 nchar=4806;
	Format datatype=NUCLEOTIDE gap=-;
	Matrix
	[ 1 11 21 31 41 51 61 71 81 91 101 111 121 131 141 151 161 171 181 191 201 211 221 231 241 251 261 271 281 291 301 311 321 331 341 351 361 371 381 391 401 411 421 431 441 451 461 471 481 491 501 511 521 531 541 551 561 571 581 591 601 611 621 631 641 651 661 671 681 691 701 711 721 731 741 751 761 771 781 791 801 811 821 831 841 851 861 871 881 891 901 911 921 931 941 951 961 971 981 991 1001 101…
	[ | | | | | | | | | | | | | | | | | | | | | | | | | | | | | | | | | | | | | | | | | | | | | | | | | | | | | | | | | | | | | | | | | | | | | | | | | | | | | | | | | | | | | | | | | | | | | | | | | | | | | | | | | | | | | | | | | | | | | | | | | | | | | | | | | | | | | | | | | | | | | | | | | | | | | | | | | | | | | | | | | | | | | | | | | | | | | | | | | | | | | | | | | | | | | | | | | | | | | | |…
	Sympagella_nux CTGGTTGATCCTGCCAGTAGTCATATGCTTGTCTCAAAGATTAAGCCATGCATGTCCAAGTATAAATCTGGTTCAAGATGAAACTGCGAATGGCTCATTAAATCAGTTCTAGTTTCTTTGATGGTGTCTTACTACATGGATAACCGTAGTAACATAGAGCTAATACGTGCTTGAAATCCTGACTGGTGCTCTCGGGTGCCTGGAATAGGATGTATTTATTAGATCCAAAACCAATGCGTYGCTTGCGCGCTTTAACCGGTGCGTGAGTGGCGGTTATGTTGGTGATTCATGGTAACTTTTCGGATCGCATGGCCTTGTGCTGGCGATGCTTCATTCAAGTTTCTGCCCTATCAACTGTCGATGGTAGGGTATTGGCCTACCATG…
	Doconesthes_dustinchiversi ------------------------------------------------------------------------------------------------------------------------------------------------------------------------------------------------------------------------------------------------------------------------------------------------------------------------------------------------------------------------------------…
	Lophocalyx_profundum ---------------------------------------------CCATGCATGTCCAAGTATAAATCTGGTTCAAGATGAAACTGCGAATGGCTCATTAAATCAGTTCTAGTTTCTTTGATGGTGTCTTACTACATGGATAACCGTAGTAACATAGAGCTAATACGTGCTTGAAATCCTGACTGGTGCTCTCGGGTGTCTGGAATAGGATGTATTTATTAGATCCAAAACCAATGCGTTGCTTGCGTGCTTTAACCGGTGCGTGAGTGGCGGTTATGTTGGTGATTCATGCTAACTTTTCGGATCGCATGGCCTTGTGCTGGCGATGCTTCATTCAAGTTTCTGCCCTATCAACTGTCGATGGTAGGGTATTGGCCT…
	Caulophacella_tenuis --------------------------------------GATTA-GCCATGCATGTCCAAGTATAAATCTGGTTCAAGATGAAACTGCGAATGGCTCATTAAATCAGTTCTAGTTTCTTTGATGGTGTCTTACTACATGGATAACCGTAGTAACATAGAGCTAATACGTGCTTGAAATCCTGACTGGTGCTCTCGGGTGCCTGGAATAGGATGTATTTATTAGATCCAAAACCAATGCGTTGCTTGCGTGCTTTAATCGGTGCGTGAGTGGCGGTTATGTTGGTGATTCATGCTAACTTTTCGGATCGCATGGCCTTGTGCTGGCGATGCTTCATTCAAGTTTCTGCCCTATCAACTGTCGATGGTAGGGTATTGGCCT…
	Caulophacus_weddelli CTGGTTGATCCTGCCAGTAGTCATATGCTTGTCTCAAAGATTAAGCCATGCATGTCCAAGTATAAATCTGGTTCAAGATGAAACTGCGAATGGCTCATTAAATCAGTTCTAGTTTCTTTGATGGTGTCTTACTACATGGATAACCGTAGTAACATAGAGCTAATACGTGCTTGAAATCCTGACTGGTGCTCTCGGGTGCCTGGAATAGGATGTATTTATTAGATCCAAAACCAATGCGTTGCTTGCGTGCTTTAACCGGTGCGTGAGTGGCGGTTAT-TTGGTGATTCATGCTAACTTTTCGGATCGCATGGCCTTGTGCTGGCGATGCTTCATTCAAGTTTCTGCCCTATCAACTGTCGATGGTAGGGTATTGGCCT…
	Caulophacus_valdiviae -------------------------------------AGATTA-GCCATGCATGTCCAAGTATAAATCTGGTTCAAGATGAAACTGCGAATGGCTCATTAAATCAGTTCTAGTTTCTTTGATGGTGTCTTACTACATGGATAACCGTAGTAACATAGAGCTAATACGTGCTTGAAATCCTGACTGGTGCTCTCGGGTGCCTGGAATAGGATGTATTTATTAGATCCAAAACCAATGCGTTGCTTGCGTGCTTTAACCGGTGCGTGAGTGGCGGTTAT-TTGGTGATTCATGCTAACTTTTCGGATCGCATGGCCTTGTGCTGGCGATGCTTCATTCAAGTTTCTGCCCTATCAACTGTCGATGGTAGGGTATTGGCC…
	Caulophacus_arcticus ----------------GTAGTCATATGCTTGTCTCAAAGATTAAGCCATGCATGTCCAAGTATAAATCTGGTTCAAGATGAAACTGCGAATGGCTCATTAAATCAGTTCTAGTTTCTTTGATGGTGTCTTACTACATGGATAACCGTAGTAACATAGAGCTAATACGTGCTTGAAATCCTGACTGGTGCTCTCGGGTGCCTGGAATAGGATGTATTTATTAGATCCAAAACCAATGCGTTGCTTGCGTGCTTTAACCGGTGCGTGAGTGGCGGTTAT-TTGGTGATTCATGCTAACTTTTCGGATCGCATGGCCTTGTGCTGGCGATGCTTCATTCAAGTTTCTGCCCTATCAACTGTCGATGGTAGGGTATTGGCCT…
	Rhabdocalyptus_dawsoni CTGGTTGATCCTGCCAGTAGTCATATGCTTGTCTCAAAGATTAAGCCATGCATGTCCAAGTATAAATCTGGTTCAAGATGAAACTGCGAATGGCTCATTAAATCAGTTCTAGTTTCTTTGATGGTGTCTTACTACATGGATAACCGTAGTAACATAGAGCTAATACGTGCTTGATATCCTGACTGGTGCTCTCGGGTGCCTGGAATAGGATGTATTTATTAGATCCAAAACCAATGCGTTGCTTGCGTGCTTTAACGGGTGCGTGAGTGGCGGTTATGTTGGTGATTCATGCTAACTTTTCGGATCGCATGGCCTTGTGCTGGCGATGCTTCATTCAAGTTTCTGCCCTATCAACTGTCGATGGTAGGGTATTGGC…
	Asconema_fristedti --------------------------------------------------------------------------------------------------------------------------------------------------------------------------------------------------------------------------------------------------------------------------------------------------------------------------------------------------------------------------------------------…
	Symplectella_rowi ---------------------------------------------------------------------------------------------------------------------------------------------------------------------------------------------------------------------------------------------------------------------------------------------------------------------------------------------------------------------------------------------…
	Rossellinae_ngen ---------------AGTAGTCATATGCTTGTCTCAAAGATTAAGCCATGCATGTCCAAGTATAAATCTGGTTCAAGATGAAACTGCGAATGGCTCATTAAATCAGTTCTAGTTTCTTTGATGGTGTCTTACTACATGGATAACCGTAGTAACATAGAGCTAATACGTGCTTGAAATCCTGACTGGTGCTCTCGGGTGCCTGGAATAGGATGTATTTATTAGATCCAAAACCAATGCGTTGCTTGCGTGCTT----CGGTGCGTGAGTGGCGGTTATGTTGGTGATTCATGCTAACTTTTCGGATCGCATGGCCTTGTGCTGGCGATGCTTCATTCAAGTTTCTGCCCTATCAACTGTCGATGGTAGGGTATTGGCCTACCA…
	Rossella_sp ---------------------------------------------------------------------------------------------------------------------------------------------------------------------------------------------------------------------------------------------------------------------------------------------------------------------------------------------------------------------------------------------------…
	Rossella_nuda --------------CAGTAGTCATATGCTTGTCTCAAAGATTAAGCCATGCATGTCCAAGTATAAATCTGGTTCAAGATGAAACTGCGAATGGCTCATTAAATCAGTTCTAGTTTCTTTGATGGTGTCTTACTACATGGATAACCGTAGTAACATAGAGCTAATACGTGCTTGAAATCCTGACTGGTGCTCTCGGGTGCCTGGAATAGGATGTATTTATTAGATCCAAAACCAATGCGTTGCTTGCGTGCTT----CGGTGCGTGAGTGGCGGTTATGTTGGTGATTCATGCTAACTTTTCGGATCGCATGGCCTTGTGCTGGCGATGCTTCATTCAAGTTTCTGCCCTATCAACTGTCGATGGTAGGGTATTGGCCTACCATGG…
	Rossella_racovitzae -----------------------------------------------------------GTATAAATATGGTTCAAGATGAAACTGCGAATGGCTCATTAAATCAGTTCTAGTTTCTTTGATGGTGTCTTACTACATGGATAACCGTAGTAACATAGAGCTAATACGTGCTTGAAATCCTGACTGGTGCTCTCGGGTGCCTGGAATAGGATGTATTTATTAGATCCAAAACCAATGCGTTGCTTGCGTGCTT----CGGTGCGTGAGTGGCGGTTATGTTGGTGATTCATGCTAACTTTTCGGATCGCATGGCCTTGTGCTGGCGATGCTTCATTCAAGTTTCTGCCCTATCAACTGTCGATGGTAGGGTATTGGCCTA…
	Nodastrella_asconemaoida -TGGTTGATCCTGCCAGTAGTCATATGCTTGTCTCAAAGAKTAAGCCATGCATGTCCAAGTATAAATCTGGTTCAAGATGAAACTGCGAATGGCTCATTAAATCAGTTCTAGTTTCTTTGATGGTGTCTTACTACATGGATAACCGTAGTAACATAGAGCTAATACGTGCTTGAAATCCTGACTGGTGCTCTCGGGTGCCTGGAATAGGATGTATTTATTAGATCCAAAACCAATGCGTCGCTTGCGTGCTTTAACCGGTGCGTGAGTGGCGGTTATGTTGGTGATTCATGCTAACTTTTCGGATCGCATGGCCTTGTGCTGGCGATGCTTCATTCAAGTTTCTGCCCTATCAACTGTCGATGGTAGGGTATTG…
	Nodastrella_nodastrella CTGGTTGATCCTGCCAGTAGTCATATGCTTGTCTCAAAGATTAAGCCATGCATGTCCAAGTATAAATCTGGTTCAAGATGAAACTGCGAATGGCTCATTAAATCAGTTCTAGTTTCTTTGATGGTGTCTTACTACATGGATAACCGTAGTAACATAGAGCTAATACGTGCTTGAAATCCTGACTGGTGCTCTCGGGTGCCTGGAATAGGATGTATTTATTAGATCCAAAACCAATGCGTCGCTTGCGTGCTTTAACCGGTGCGTGAGTGGCGGTTATGTTGGTGATTCATGCTAACTTTTCGGATCGCATGGCCTTGTGCTGGCGATGCTTCATTCAAGTTTCTGCCCTATCAACTGTCGATGGTAGGGTATTGG…
	Aulosaccus_mitsukurii CTGGTTGATCCTGCCAGTAGTCATATGCTTGTCTCAAAGATTAAGCCATGCATGTCCAAGTATAAATCTGGTTCAAGATGAAACTGCGAATGGCTCATTAAATCAGTTCTAGTTTCTTTGATGGTGTCTTACTACATGGATAACCGTAGTAACATAGAGCTAATACGTGCTTGAAATCCTGACTGGTGCTCTCGGGTGCCTGGAATAGGATGTATTTATTAGATCCAAAACCAATGCGTCGCTTGCGTGCTTTAACCGGTGCGTGAGTGGCGGTTATGTTGGTGATTCATGCTAACTTTTCGGATCGCATGGCCTTGTGCTGGCGATGCTTCATTCAAGTTTCTGCCCTATCAACTGTCGATGGTAGGGTATTGGCC…
	Vazella_pourtalesii -------------------------------------------------------------------------------------------------------------------------------------------------------------------------------------------------------------------------------------------------------------------------------------------------------------------------------------------------------------------------------------------…
	Crateromorpha_meyeri --------------------------------------------------CATGTCCAAGTATAAATCTGGTTCAAGATGAAACTGCGAATGGCTCATTAAATCAGTTCTAGTTTCTTTGATGGTGTCTTACTACATGGATAACCGTAGTAACATAGAGCTAATACGTGCTTGAAATCCTGACTGGTGCTCTCGGGTGCCTGGAATAGGATGTATTTATTAGATCCAAAACCAATGCGTTGCTTGCGTGCTTTAACCGGTGCGTGAGTGGCGGTTATGTTGGTGATTCATGCTAACTTTTCGGATCGCATGGCCTTGTGCTGGCGATGCTTCATTCAAGTTTCTGCCCTATCAACTGTCGATGGTAGGGTATTGGCCT…
	Bathydorus_spinosus CTGGTTGATCCTGCCAGTAGTCATATGCTTGTCTCAAAGATTAAGCCATGCATGTCCAAGTATAAATCTGGTTCAAGATGAAACTGCGAATGGCTCATTAAATCAGTTCTAGTTTCTTTGATGGTGTCTTACTACATGGATAACCGTAGTAACATAGAGCTAATACGTGCTTGAAATCCTGACTGGTGCTCTCGGGTGCCTGGAATGGGATGTATTTATTAGATCCAAAACCAATGCGTTGCTTGCGTGCTTTCACCGGTGCGTGAGTGGCGGTTAT-TTGGTGATTCATGCTAACTTTTCGGATCGCATGGCCTTGTGCTGGCGATGCTTCATTCAAGTTTCTGCCCTATCAACTGTCGATGGTAGGGTATTGGCCTA…
	Bathydorus_laniger --------------CAGTAGTCATATGCTTGTCTCAAAGATTA-GCCATGCATGTCCAAGTATAAATCTGGTTCAAGATGAAACTGCGAATGGCTCATTAAATCAGTTCTAGTTTCTTTGATGGTGTCTTACTACATGGATAACCGTAGTAACATAGAGCTAATACGTGCTTGAAATCCTGACTGGTGCTCTCGGGTGCCTGGAATGGGATGTATTTATTAGATCCAAAACCAATGCGTTGCTTGCGTGCTTTCACCGGTGCGTGAGTGGCGGTTAT-TTGGTGATTCATGCTAACTTTTCGGATCGCATGGCCTTGTGCTGGCGATGCTTCATTCAAGTTTCTGCCCTATCAACTGTCGATGGTAGGGTATTGGCCTAC…
	Leucopsacus_sp CTGGTTGATCCTGCCAGTAGTCATATGCTTGTCTCAAAGATTAAGCCATGCATGTCCAAGTATAAATCTGGTTCAAGATGAAACTGCGAATGGCTCATTAAATCAGTTCTAGTTTCTTTGATGGTGTCTTACTACATGGATAACCGTAGTAACATAGAGCTAATACGTGCTTCAAATCCTGACTGGTGCTCTCGGGTGCCTGGAATAGGATGTATTTATTAGATCCAAAACCAATGCGTGGCTTGCGTGCTT----CGGTGCGTGGGTGGCGGTTATGTTGGTGATTCATGCTAACTTTTCGGATCGCATGGCCTTGTGCTGGCGATGCTTCATTCAAGTTTCTGCCCTATCAACTGTCGATGGTAGGGTATTGGCCTACCATG…
	Oopsacas_minuta CTGGTTGATCCTGCCAGTAGTCATATGCTTGTCTCAAAGATTAAGCCATGCATGTCCAAGTATAAATCTGGTTCAAGATGAAACTGCGAATGGCTCATTAAATCAGTTCTAGTTTCTTTGATGGTGTCTTACTACATGGATAACCGTAGTAACATAGAGCTAATACGTGCTTCAAATCCTGACTGGTGCTCTCGGGTGCCTGGAATAGGATGTATTTATTAGATCCAAAACCAATGCGTGGCTTGCGTGCTT----CGGTGCGTGGGTGGCGGTTATGTTGGTGATTCATGCTAACTTTTCGGATCGCATGGCCTCGTGCTGGCGATGCTTCATTCAAGTTTCTGCCCTATCAACTGTCGATGGTAGGGTATTGGCCTACCAT…
	Clathrochone_clathroclada -------------------------------------------------------------------------------------------------------------------------------------------------------------------------------------------------------------------------------------------------------------------------------------------------------------------------------------------------------------------------------------…
	Euryplegma_auriculare -------------------------TGCTTGTCTCAAAGATTAAGCCATGCATGTCTAAGTATAAATCTGGTTCAAGATGAAACTGCGAATGGCTCATTAAATCAGTTCTAGTTTCTTTGATGGTGTCTTACTACATGGATAACCGTAGTAACATAGAGCTAATACGTGCTTCAAATCCTGACTGGTGCTCTCGGGTGCCTGGAATAGGATGTATTTATTAGATCCAAAACCAATGCGTTGTCTGCATGCCTTCACGGGTGTGTAGGTGGCGGTTATATTGGTGATTCATGCTAACTTTTCGGATCGCATGGCCTTGTGCTGGCGATGCTTCATTCAAGTTTCTGCCCTATCAACTGTCGATGGTAGGGTATTGGCC…
	Docosaccus_maculatus CTGGTTGATCCTGCCAGTAGTCATATGCTTGTCTCAAAGATTAAGCCATGCATGTCCAAGTATAAATCTGGTACAAGATGAAACTGCGAATGGCTCATTAAATCAGTTCTAGTTTCTTTGATGGTGTCTTACTACATGGATAACCGTAGTAACATAGAGCTAATACGTGCTTCAAATCCTGACTGGTACTCTAGGGTGCCTGGAATAGGATGTATTTATTAGATCCAAAACCAATGCGTTG-TCGCGTACTTTC--GGGTGCGTGG-CGGCGGTTATGTTGGTGATTCATGCTAACTTTTCGGATCGCATGGCCTTGCGCTGGCGATGCTTCATTCAAGTTTCTGCCCTATCAACTGTCGATGGTAGGGTATTGGCCT…
	Atlantisella_sp -----------------------------------------------------------------------------------------------------------------------------------------------------------------------------------------------------------------------------------------------------------------------------------------------------------------------------------------------------------------------------------------------…
	Regadrella_sp -------------------------------------------------------------------------------------------------------------------------------------------------------------------------------------------------------------------------------------------------------------------------------------------------------------------------------------------------------------------------------------------------…
	Euplectella_sp1 --------------CAGTAGTCATATGCT-GTCTCAAAGATTAAGCCATGCATGTCCAAGTATAAATCTGGTACAAGATGAAACTGCGAATGGCTCATTAAATCAGTTCTAGTTTCTTTGATGGTGTCTTACTACATGGATAACCGTAGTAACATAGAGCTAATACGTGCTTCAAATCCTGACTGGTGCTCTCGGGTGCCTGGAATAGGATGTATTTATTAGATCCAAAACCAATGCGTTG-TCGCGTGCTTTC--GGGTGCGTGG-CGGCGGTTATGTTGGTGATTCATGCTAACTTTTCGGATCGCATGGCCTTGCGCTGGCGATGCTTCATTCAAGTTTCTGCCCTATCAACTGTCGATGGTAGGGTATTGGCCTACCAT…
	Euplectella_sp2 -TGGTTGATCCTGCCAGTAGTCATATGCTTGTCTCAAAGATTAAGCCATGCATGTCCAAGTATAAATCTGGTACAAGATGAAACTGCGAATGGCTCATTAAATCAGTTCTAGTTTCTTTGATGGTGTCTTACTACATGGATAACCGTAGTAACATAGAGCTAATACGTGCTTCAAATCCTGACTGGTGCTCTCGGGTGCCTGGAATAGGATGTATTTATTAGATCCAAAACCAATGCGTTG-TCGCGTGCTTTC--GGGTGCGTGG-CGGCGGTTATGTTGGTGATTCATGCTAACTTTTCGGATCGCATGGCCTTGCGCTGGCGATGCTTCATTCAAGTTTCTGCCCTATCAACTGTCGATGGTAGGGTATTGGCCTACCAT…
	Malacosaccus_coatsi CTGGTTGATCCTGCCAGTAGTCATATGCTTGTCTCAAAGATTAAGCCATGCATGTCCAAGTATAAATCTGGTACAAGATGAAACTGCGAATGGCTCATTAAATCAGTTCTAGTTTCTTTGATGGTGTCTTACTACATGGATAACCGTAGTAACATAGAGCTAATACGTGCTTCAAATCCTGACTGGTGCTCTCGGGTGCCTGGAATAGGATGTATTTATTAGATCCAAAACCAATGCGTTG-TCGCGTGCTTTC--GGGTGCGTGG-CGGCGGTTATGTTGGTGATTCATGCTAACTTTTCGGATCGCATGGCCTTGCGCTGGCGATGCTTCATTCAAGTTTCTGCCCTATCAACTGTCGATGGTAGGGTATTGGCCTA…
	Acoelocalyx_brucei ---------------------------------TCA-AGATTA-GCCATGCATGTCCAAGTATAAATCTGGTACAAGATGAAACTGCGAATGGCTCATTAAATCAGTTCTAGTTTCTTTGATGGTGTCTTACTACATGGATAACCGTAGTAACATAGAGCTAATACGTGCTTCAAATCCTGACTGGTGCTCTCGGGTGCCTGGAATAGGATGTATTTATTAGATCCAAAACCAATGCGTTG-TTGCGTGCTTTC--GGGTGCGTGG-CGGCGGTTATGTTGGTGATTCATGCTAACTTTTCGGATCGCATGGCCTTGCGCTGGCGATGCTTCATTCAAGTTTCTGCCCTATCAACTGTCGATGGTAGGGTATTGGCCTAC…
	Walteria_leuckarti ------------GCCAGTAGTCATATGCTTGTCTCAAAGATTAAGCCATGCATGTCCAAGTATAAATCTGTTACAAGATGAAACTGCGAATGGCTCATTAAATCAGTTCTAGTTTCTTTGATGGTGTCTTACTACATGGATAACCGTAGTAACATAGAGCTAATACGTGCTTCAAATCCTGACTGGTGCCCTCGGGTGCCTGGAATAGGATGTATTTATTTGATCCAAAACCAATGCGTTG-TCACGTGCTTTC--GGGTGCGTGG-TGGCGGTTATGTTGGTGATTCATGCTAACTTTTCGGATCGCATGGCCTTGCGCTGGCGATGCTTCATTCAAGTTTCTGCCCTATCAACTGTCGATGGTAGGGTATTGGCCTAC…
	Saccocalyx_sp -------------------------------------------------------------------------------------------------------------------------------------------------------------------------------------------------------------------------------------------------------------------------------------------------------------------------------------------------------------------------------------------------…
	Hertwigia_sp ----------------------------------------TTAAGCCATGCATGTCCAAGTATAAATCTGGTACAAGATGAAACTGCGAATGGCTCATTAAATCAGTTCTAGTTTCTTTGATGGTGTCTTACTACATGGATAACCGTAGTAACATAGAGCTAATACGTGCTTCAAATCCTGACTGGTGCTCTCGGGTGCCTGGAATAGGATGTATTTATTAGATCCAAAACCAATGCGTTG-CCTCGTGCTTTC--GGGTGCGTGG-TGGCGGTTATGTTGGTGATTCATGCTAACTTTTCGGATCGCATGGCCTTGCGCTGGCGATGCTTCATTCAAGTTTCTGCCCTATCAACTGTCGATGGTAGGGTATTGGCCTACCATGGT…
	Rhabdopectella_tintinnus -TGGTTGATCCTGCCAGTAGTCATATGCTTGTCTCAAAGATTAAGCCATGCATGTCCAAGTATAAATCTGGTACAAGATGAAACTGCGAATGGCTCATTAAATCAGTTCTAGTTTCTTTGATGGTGTCTTACTACATGGATAACCGTAGTAACATAGAGCTAATACGTGCTTCAAATCCTGACTGGTGCTCTCGGGTGCCTGGAATAGGATGTATTTATTAGATCCAAAACCAATGCGTTG-TCGCGTGCTTTC--GAGTGCGTGG-CGGCGGTTATGTTGGTGATTCATGCTAACTTTTCGGATCGCATGGCCTTGCGCTGGCGATGCTTCATTCAAGTTTCTGCCCTATCAACTGTCGATGGTAGGGTATTG…
	Bolosominae_ngen ----------------------------------------------------------------------------------------------------------------------------------------------------------------------------------------------------------------------------------------------------------------------------------------------------------------------------------------------------------------------------------------------…
	Bolosoma_nsp CTGGTTGATCCTGCCAGTAGTCATATGCTTGTCTCAAAGATTAAGCCATGCATGTCCAAGTATAAATCTGGTACAAGATGAAACTGCGAATGGCTCATTAAATCAGTTCTAGTTTCTTTGATGGTGTCTTACTACATGGATAACCGTAGTAACATAGAGCTAATACGTGCTTCAAATCCTGACTGGTGCTCTCGGGTGCCTGGAATAGGATGTATTTATTAGATCCAAAACCAATGCGTTG-TCGCGTGCYTTC--GGGTGCGTGG-TGGCGGTTATGTTGGTGATTCATGCTAACTTTTCGGATCGCATGGCCTTGCGCTGGCGATGCTTCATTCAAGTTTCTGCCCTATCAACTGTCGATGGTAGGGTATTGGCCTACCATGGT…
	Heterorete_sp -------------------------------------------------------------------------------------------------------------------------------------------------------------------------------------------------------------------------------------------------------------------------------------------------------------------------------------------------------------------------------------------------…
	Iphiteon_sp ---------------------------------------------------------------------------------------------------------------------------------------------------------------------------------------------------------------------------------------------------------------------------------------------------------------------------------------------------------------------------------------------------…
	Iphiteon_panicea -TGGTTGATCCTGCCAGTAGTCATATGCTTGTCTCAAAGATTAAGCCATGCATGTCCAAGTATAAATCTGGTTCAAGATGAAACTGCGAATGGCTCATTAAATCAGTTCTAGTTTCTTTGATGGTGTCTTACTACATGGATAACCGTAGTAACATAGAGCTAATACGTGCTTGAAATCCTGACTGGTGCTCTCGGGTGCCTGGAATAGGATGTATTTATTAGATCCAAAACCAATGCGTTGCTTGCGTGCTTTCACGAGTGCGTAGGTGGCGGTTCTGTTGGTGATTCATGCTAACTTTTCGGATCGCATGGCCTTGTGCTGGCGATGCTTCATTCAAGTTTCTGCCCTATCAACTGTCGATGGTAGGGTATTGGCCTACCA…
	Dactylocalyx_sp -----------------------------------------------------------------------------------------------------------------------------------------------------------------------------------------------------------------------------------------------------------------------------------------------------------------------------------------------------------------------------------------------…
	Dactylocalyx_pumiceus ---------------------------------------ATTAAGCCATGCATGTCCAAGTATAAATCTGGTACAAGATGAAACTGCGAATGGCTCATTAAATCAGTTCTAGTTTCTTTGATGGTGTCTTACTACACGGATAACCGTAGTAACATAGAGCTAATACGTGCGTTAAATCCTGACTGGTGCCTCCGGGTGCCTGGAATAGGATGTATTTATTAGATCCAAAACCAATGCGTCGCTCTTGTGCTTTC--GGGTGCGGGGGTGGCGGTCATGTTGGTGATTCATGCTAACTTTTCGGATCGCATGGCCTTGCGCTGGCGATGCTTCATTCAAGTTTCTGCCCTATCAACTGTCGATGGTAGGGTATTGGCC…
	Heterochone_sp CTGGTTGATCCTGCCAGTAGTCATATGCTTGTCTCAAAGATTAAGCCATGCATGTCTAAGTATAAATCTGGTTCTAGATGAAACTGCGAATGGCTCATTAAATCAGTTCTAGTTTCTTTGATGGTATTTGACTACATGGATAACCGTAGTAACATAGAGCTAATACATGCTTGAATTCCTGACTGGTGCTCTCGGGCATTCGGAATAGGATGTATTTATTAGATCCAAAACCAATGCGCTGCTTGCGTGCTT-TACGGTTGCGTGAGTGGCGGTTAGATTGGTGATTCATGCTAACTTTTCGGATCGCATGGCCTTGCGCTGGCGACGCTTCATACAAGTTTCTGCCCTATCAACTGTCGATGGTAGGGTATTGGCCTACCATG…
	Aphrocallistes_vastus --------------CAGTAGTCATATGCTTGTCTCAAAGATTAAGCCATGCATGTCTAAGTATAAATCTGGTTCTAGATGAAACTGCGAATGGCTCATTAAATCAGTTCTAGTTTCTTTGATGGTATTTGACTACATGGATAACCGTAGTAACATAGAGCTAATACATGCTTGAATTCCTGACTGGTGCTCTCGGGCATTCGGAATAGGATGTATTTATTAGATCCAAAACCAATGCGCTGCTTGCGTGCTT-CACGGTTGCGTGAGTGGCGGTTAGATTGGTGATTCATGCTAACTTTTCGGATCGCATGGCCTTGCGCTGGCGACGCTTCATACAAGTTTCTGCCCTATCAACTGTCGATGGTAGGGTATTGGCC…
	Heterochone_calyx ------------------------------------------------TGCATGTCTAAGTATAAATCTGGTTCTAGATGAAACTGCGAATGGCTCATTAAATCAGTTCTAGTTTCTTTGATGGTATTTGACTACATGGATAACCGTAGTAACATAGAGCTAATACATGCTTGAATTCCTGACTGGTGCTCTCGGGCATTCGGAATAGGATGTATTTATTAGATCCAAAACCAATGCGCTGCTTGCGTGCTT-CACGGTTGCGTGAGTGGCGGTTAGATTGGTGATTCATGCTAACTTTTCGGATCGCATGGCCTTGCGCTGGCGACGCTTCATACAAGTTTCTGCCCTATCAACTGTCGATGGTAGGGTATTGGCCTACC…
	Aphrocallistes_beatrix ----------------------------------------------------------AGTATAAATCTGGTTCTAGATGAAACTGCGAATGGCTCATTAAATCAGTTCTAGTTTCTTTGATGGTATTTGACTACATGGATAACCGTAGTAACATAGAGCTAATACATGCTTGAATTCCTGACTGGTGCTCTCGGGCATTCGGAATAGGATGTATTTATTAGATCCAAAACCAATGCGCTGCTTGCGTGCTT-CACGGTTGCGTGAGTGGCGGTTAGATTGGTGATTCATGCTAACTTTTCGGATCGCATGGCCTTGCGCTGGCGACGCTTCATACAAGTTTCTGCCCTATCAACTGTCGATGGTAGGGTATTGGC…
	Conorete_pourtalesi CTGGTTGATCCTGCCAGTAGTCATATGCTTGTCTCAAAGATTAAGCCATGCATGTCTAAGTATAAATCTGATTCTAGATGAAACTGCGAATGGCTCATTAAATCAGTTCTAGTTTCTTTGATGGTATCTTACTACATGGATAACCGTAGTAACATAGAGCTAATACATGCTTGAATTCCTGACTGGTGCTCTCGGGCAATCGGAATAGGATGTATTTATTAGATCCAAAACCAATGCGCTACTTGCGTGCTT-AACTGTGGCGTGAGTGGTGGTTAGATTGGTGATTCATGCTAACTTTTCGGATCGCATGGCCTTGCGCTGGCGACGCTTCATACAAGTTTCTGCCCTATCAACTGTCGATGGTAGGGTATTGGCCTA…
	Lefroyella_decora -------------------------------------AGATTAAGCCATGCATGTCTAAGTATAAATCTGGTTCTAGATGAAACTGCGAATGGCTCATTAAATCAGTTCTAGTTTCTTTGATGGTATCT-ACTACATGGATAACCGTAGTAACATAGAGCTAATACATGCTTGAATTCCTGACTGGTGTYCTCGGGCAATCGGAATAGGATGTATTTATTAGATCCAAAACCAATGCGTTGCTTGCGTGCTT-AACGGTGGCGTGAGTGGCGGTTAATTTGGTGATTCATGCTAACTTTTCGGATCGCATGGCCTTGCGCTGGCGACGCTTCATACAAGTTTCTGCCCTATCAACTGTCGATGGTAGGGTATTGGCCTACC…
	Verrucocoeloidea_liberatorii --------------------------------------GATTAAGCCATGCATGTCTAAGTATAAATCTGGTTCTAGATGAAACTGCGAATGGCTCATTAAATCAGTTCTAGTTTCTTTGATGGTATCT-ACTACATGGATAACCGTAGTAACATAGAGCTAATACATGCTTGAATTCCTGACTGGTGCTCTCGGGCAATCGGAATAGGATGTATTTATTAGATCCAAAACCAATGCGTTACTTGCGTGCTT-AACGGTGGCGTGAGTGGCGGTTAATTTGGTGATTCATGCTAACTTTTCGGATCGCATGGCCTTGCGCTGGCGACGCTTCATACAAGTTTCTGCCCTATCAACTGTCGATGGTAGGGT…
	Farrea_sp -TGGTTGATCCTGCCAGTAGTCATATGCTTGTCTCAAAGATTAAGCCATGCATGTCTAAGTATAAATCTGGTTCTAGATGAAACTGCGAATGGCTCATTAAATCAGTTCTAGTTTCTTTGATGGTATCTTACTACATGGATAACCGTAGTAACATAGAGCTAATACATGCTTGAATTCCTGACTGGTGCTCTCGAGCAATCGGAATAGGATGTATTTATTAGATCCAAAACCAATGCGCTACTTGTGTGCTT-CACGG-TGCATGAGTGGCGGTTAGATTGGTGATTCATGCTAACTTTTCGGATCGCATGGCCTTGTGCTGGCGACGCTTCATACAAGTTTCTGCCCTATCAACTGTCGATGGTAGGGTATTGGCCTACCATGGTTGT…
	Lonchiphora_antarctica CTGGTTGATCCTGCCAGTAGTCATATGCTTGTCTCAAAGATTAAGCCATGCATGTCTAAGTATAAATCTGGTTCAAGATGAAACTGCGAATGGCTCATTAAATCAGTTCTAGTTTCTTTGATGGTATCTTACTACATGGATAACCGTAGTAACATAGAGCTAATACATGCTTGAATTCCTGACTGGTGCTCTCGAGCATTCGGAATAGGATGTATTTATTAGATCCAAAACCAATGCGCTACTTGTGTGCTT-CACGG-TGCATGAGTGGCGGTTAGATTGGTGATTCATGCTAACTTTTCGGATCGCATGGCCTTGTGCTGGCGACGCTTCATACAAGTTTCTGCCCTATCAACTGTCGATGGTAGGGTATTGGC…
	Aspidoscopulia_australia --------------------------------------------GCCATGCATGTCTAAGTATAAATCTGGTTCTAGATGAAACTGCGAATGGCTCATTAAATCAGTTCTAGTTTCTTTGATGGTATCTCACTACATGGATAACCGTAGTAACATAGAGCTAATACATGCTTGAATTCCTGACTGGTGCTTTCGAGCATTCGGAATAGGATGTATTTATTAGATCCAAAACCAATGCGCTGCTTGTGTGCTT-CACTGTGGCATGAGTGGCGGTTAGATTGGTGATTCATGCTAACTTTTCGGATCGCATGGCCTTGTGCTGGCGACGCTTCATACAAGTTTCTGCCCTATCAACTGTCGATGGTAGGGTATTG…
	Aspidoscopulia_ospreya CTGGTTGATCCTGCCAGTAGTCATATGCTTGTYTCAAAGATTAAGCCATGCATGTCTAAGTATAAATCTGGTTCTAGATGAAACTGCGAATGGCTCATTAAATCAGTTCTAGTTTCTTTGATGGTATCTTACTACATGGATAACCGTAGTAACATAGAGCTAATACATGCTTGAATTCCTGACTGGTGCTTTCGAGCATTCGGAATAGGATGTATTTATTAGATCCAAAACCAATGCGCTGCTTGTGTGCTT-CACTGTGGCATGAGTGGCGGTTAGATTGGTGATTCATGCTAACTTTTCGGATCGCATGGCCTTGTGCTGGCGACGCTTCATACAAGTTTCTGCCCTATCAACTGTCGATGGTAGGGTATTGGC…
	Dictyoplax_lecus CTGGTTGATCCTGCCAGTAGTCATATGCTTGTCTCAAAGACTAAGCCATGCATGTCTAAGTATAAATCTGGTTCTAGATGAAACTGCGAATGGCTCATTAAATCAGTTCTAGTTTCTTTGATGGTATCTTACTATATGGATAACCGTAGTAACATAGAGCTAATACATGCTTGATATCCTGACTGGTGCTCTCGGGTAATCGGAATAGGATGTATTTATTAGATCCAAAACCAATGCGTTACTTGCATGCTT---CGGTTGTGTGAGTAACGGTTAGATTGGTGATTCATGATAACTTTTCGGATCGCATGGCCTAGTGCTGGCGGTTCTTCATACAAGTTTCTGCCCTATCAACTGTCGATGGTAGGGTATTGGCCTACCA…
	Homoieurete_macquariense --------------------------------------------------------------------------------------------------------------------------------------------------------------------------------------------------------------------------------------------------------------------------------------------------------------------------------------------------------------------------------------…
	Sarostegia_oculata CTGGTTGATCCTGCCAGTAGTCATATGCTTGTCTCAAAGATTAAGCCATGCATGTCTAAGTATAAATCTGGTTCTAGATGAAACTGCGAATGGCTCATTAAATCAGTTCTAGTTTATTTGATGGTATCTCACTACATGGATAACCGTGGTAACATAGAGCTAATACATGCTTGAAATCCTGACTGGTGTTCTCGGACAGTCGGAATGGGATGTATTTATTAGATCCAAAACCAATGCGTCATTTGTATGCTT-CACGG-TGTGCAAGTGGCGGTTGTATTGGTGATTCATGGTAACTTTTCGGATCGCATGGCCTTGTGCTGGCGACGCTTCATACAAGTTTCTGCCCTATCAACTGTCGATGGTAGGGTATTGGCCTAC…
	Tretopleura_nsp2 ----------------------------------------------------------------------------------------------------------------------------------------------------------------------------------------------------------------------------------------------------------------------------------------------------------------------------------------------------------------------------------------------…
	Tretopleura_nsp1 ----------------------------------------------------------------------------------------------------------------------------------------------------------------------------------------------------------------------------------------------------------------------------------------------------------------------------------------------------------------------------------------------…
	Cyrtaulon_sigsbeei --------------------------------------------------------------------------------------------------------------------------------------------------------------------------------------------------------------------------------------------------------------------------------------------------------------------------------------------------------------------------------------------…
	Tretodictyum_tubulosum -TGGTTGATCCTGCCAGTAGTCATATGCTTGTCTCAAAGATTAAGCCATGCATGTCTAAGTATAAATCTGGTTCAAGATGAAACTGCGAATGGCTCATTAAATCAGTTCTAGTTTCTTTGATGGTATCTTACTACAAGGATAACCGTAGTAACATAGAGCTAATACATGCTTAAAATCCTGACTGGTGCTTTCGGGTGATCGGAATAGGATGTATTTATTAGATCCAAAACCAATGCGTTGTTTGCGTGCTTTCG-GGTTGCGTGAGTGGCGGTTTGCTTGGTGATTCATGGTAACTTATCGGATCGCATGGCCTTGCGCTGGCGATGCTTCATACAAGTTTCTGCCCTATCAACTGTCGATGGTAGGGTATTGGC…
	Hexactinella_carolinensis -----TGATCCTGCCAGTAGTCATATGCTTGTCTCAAAGATTAAGCCATGCATGTCTAAGTATAATTCTGGTTCTAGATGAAACTGCGAATGGCTCATTAAATCAGTTCTAGTTTCTTTGATGGTATCTTACTACAAGGATAACCGTAGTAACATAGAGCTAATACATGCTTGAAATCCTGACTGGTGCTCTCGGGTGATCGGAATAGGATGTATTTATTAGATCCAAAACCAATGCGTTGCTTGCGTGCTTTCG-GGTGGCGTAAGTGGCGGTTTGCTTGGTGATTCATGGTAACTTATCGGATCGCATGGCCTTGCGCTGGCGATGCTTCATACAAGTTTCTGCCCTATCAACTGTCGATGGTAGGGTATT…
	Psilocalyx_wilsoni CTGGTTGATCCTGCCAGTAGTCATATGCTTGTCTCAAAGATTAAGCCATGCATGTCTAAGTATAAATCTGGTTCAAGATGAAACTGCGAATGGCTCATTAAATCAGTTCTAGTTTCTTTGATGGTATCTCACTACATGGATAACCGTAGTAACATAGAGCTAATACATGCTTGAAATCCTGACTGGTGCTTCCGGGCAATCGGAATAGGATGTATTTATTAGATCCAAAACCAATGCGTTGCTTGCGTGCTTTCG-GG-TGCGTAAGTGGCGGTTAGATTGGTGATTCATGGTAACTTTTCGGATCGCATGGCCTAGCGCTGGCGATGCTTCATACAAGTTTCTGCCCTATCAACTGTCGATGGTAGGGTATTGGCCTAC…
	Laocoetis_perion ----------------------------------------------------------------------------------------------------------------------------------------------------------------------------------------------------------------------------------------------------------------------------------------------------------------------------------------------------------------------------------------------…
	Schulzeviella_nsp ---------------------------------------------------------------------------------------------------------------------------------------------------------------------------------------------------------------------------------------------------------------------------------------------------------------------------------------------------------------------------------------------…
	Pheronema_sp --------------------------------------------------------------------------------------------------------------------------------------------------------------------------------------------------------------------------------------------------------------------------------------------------------------------------------------------------------------------------------------------------…
	Sericolophus_hawaiicus -TGGTTGATCCTGCCAGTAGTCATATGCTTGTCTCAAAGATTAAGCCATGCATGTCTAAGTGTAAACTTGGTTTACGGTGAAACTGCGAATGGCTCATTAAATCAGTTATCGTTTATTTGATGGTGTCTCACTACATGGATAACCGTAGTAATCTAGAGCTAATACATGCCTTAAGTCCCGACTGGCATCCTCGGGTGCCTGGAA-GGGATGTATTTATTAGATCCAAGACCAATGCGGCGCGGCCT-----TC-------GGGTCGTGCTGGTTCTG-TGGTGATTCATGATAACTTCTCGGATCGCATGGCCTCGTGCCGGCGATGCTTCATTCAAGTTTCTGCCCTATCAACTGTCGATGGTAGGGTATTGGC…
	Semperella_schulzei CTGGTTGATCCTGCCAGTAGTCATATGCTTGTCTCAAAGATTAAGCCATGCATGTCTAAGTGTAAACTTGGTTTACGGTGAAACTGCGAATGGCTCATTAAATCAGTTATCGTTTATTTGATGGTGTCTCACTACATGGATAACCGTAGTAATCTAGAGCTAATACATGCCTTAAGTCCCGACTGGTGCCCTCGGGTGCCTGGAA-GGGATGTATTTATTAGATCCAAGACCAACGCGGTGCGGCTT-----TC-------GGGTCGTGCCGGTTCTG-TGGTGATTCATGATAACTTCTCGGATCGCATGGCCTTGCGCCGGCAATGCTTCATTCAAGTTTCTGCCCTATCAACTGTCGATGGTAGGGTATTGGCCTA…
	Hyalonema_sp3 ----------------------------------------------------------------------------------------AATGGCTCATTAAATCAGTTATCGTTTATTTGATGGTGTCTCACTACATGGATAACCGTAGTAATCTAGAGCTAATACATGCTTCAACTCCCGACTGGTGCTCTCGGGCGCCTGGAA-GGGATGTATTTATTAGATCCAAGACCAACGCGGTGCTTCCT-----TCAC-----GGGGGGTGCCGGTTCTG-TGGTGATTCATGATAACTTCTCGGATCGCATGGCCTYGCGCCGGCGATGCTTCATTCAAGTTTCTGCCCTATCAACTGTCGATGGTAGGGTATTGGCCTACCATGG…
	Hyalonema_sp4 --------------------------------------------------------------TAAACTTGGTTTACGGTGAAACTGCGAATGGCTCATTAAATCAGTTATCGTTTATTTGATGGTGTCTCACTACATGGATAACCGTAGTAATCTAGAGCTAATACATGCTTCAACTCCCGACTGGTGCTCTCGGGCGCCTGGAA-GGGATGTATTTATTAGATCCAAGACCAACGCGGTGCTTCCT-----TCAC-----GGGGGGTGCCGGTTCTG-TGGTGATTCATGATAACTTCTCGGATCGCATGGCCTCGCGCCGGCGATGCTTCATTCAAGTTTCTGCCCTATCAACTGTCGATGGTAGGGTATTGGCCTACCATGG…
	Hyalonema_sp1 -------------------------------------------------------------------------------------------------------------------------------------------------------------------------------------------------------------------------------------------------------------------------------------------------------------------------------------------------------------------------------------------------…
	Tabachnickia_sp -----------------------------------------------------------------------------------------------------------------------------------------------------------------------------------------------------------------------------------------------------------------------------------------------------------------------------------------------------------------------------------------------…
	Lophophysema_eversa -------------------------------------------------------------------------------------------------------------------------------------------------------------------------------------------------------------------------------------------------------------------------------------------------------------------------------------------------------------------------------------------…
;
End;
