# Supplementary material for: An integrative systematic framework helps to reconstruct skeletal evolution of glass sponges (Porifera, Hexactinellida)
Source: Front Zool. 2017 Mar 21;14:18. doi: 10.1186/s12983-017-0191-3 (PMC5359874; doi:10.1186/s12983-017-0191-3)
Supplement: Additional file 10: — Secondary structure for molecular supermatrix (RAxML format). (TXT 4.69 KB) [file 12983_2017_191_MOESM10_ESM.txt]

(((((...[[[[))))).(((.(((((((((((...........(((.(((.(((....((....((((......))))...)).))).....(((.......(((...(..((....(((.............((((.....(..((.(...)))..)......))))......((((((.(((((((((..))))))).))..))))))....(((.((........(((....((((((((((((((((....))))))))))))))))........)))......)).)))........(((((.((((.....)))))))))...)))...)))...))).(((.(..(((....((((((((.(...).)))))))))))....).)))...((((((((....))))...))))))).((.((((........)))).)).((((....))))...))))))......((((((...(((((...))))).))))))))))........((((((((..((......))..))))).)))......(...................)........((((((((((....{{{{........))).........}}}}))))))))))))))))).......((.(((.......(.((...(((.......(((((((((.(((((((.((((......))))...)))))))..(((((((((((((((((((((((())))))))))))))))))))))))(((((((((((..))))))))))).)))))))))....(((((....((((((((((((......))))))))))))....)))))...(((............((..((.{{{{..)).((((......))))....))........}}}}.))){{{{{{...(((((.(((((}}}}}}.........))))).))))).......((..((((((......(((((((((..((.(..(..((((......)))).....)..).))..)))))....(((....)))..)))).....))))).).)))))...)).)....(((((((...(.(.((((.........)))).).))))))))..........(((.((.((...((((((.(((((((......)))))))))))))...))...((....))....)).....))).))).))..(((.(((((....)))))..)))...]]]]..((((.((((((((......(((((..(((.((((((....((((........))))........(((((.(....((((.....((((((.(((........))).))..)))).))))...((.((..((((((((((.(..(((.(((((....)))))(.((......)))......))).....((((.(((.((((..((((((((((((....((((((((()))))))))))).))))).....))))..))))))).....((((.((..))))))........))))...).))).))))....))))))).....).)))))...)).)))).)))....((((((((....((((.......(((.((((....))))..)))....)))).....))))))))..........(((((............)))))..........))))).....((((((((.......))))))))...........)))))))))).)).............((((.((..(.(((((((..(((..((((..(...(((((.((((.((((((()))))))))))..)))))...)..))))..)))..))))))))..)).))))((.....((((((...((((((((((((.((((...(((((((....)))))))....))))...(((....(((........)))..)))..).))))))))))).((.......))......))))))........))..((((((....(.(((....))).)...(((((.................(((((((...(((((....(((....(((...((((((((...)))))))).)))....)))..)))))....))))))).(((((((((.........)))))))))..........)))))......((((.(((((.....))))).))))....(((......)))...((((((....(((........(((((((................(((.((((((((((.......(((((.(((...((.........))...))).....((((........)))).)))))...)))))))))))))..................))))))).)))....))))))(((((((((((.........).))....))))))))....))))))..(((((((.....(............((......((((.(.((....)).)))))...))))))))))............................((((((.......)))))).........((((..((..(((((((...(((...))).))))))......((((((...((...((((....)))).....................................................................................))....)))..(((((........)))))..((((..(.(((...(((((((((((((((((((())))))))))))))))))))...(((....)))...........((((((...((((..(((....(((.((((((....)))))).......(((.(...............(((((.....(((.....)).)....)))))......)))).....((((((((.....)))))))).)))......)))..)))).........))))))......................))).))))).))).)))....(((......))))))).........................................................................................................................................................................................................................................................................................................................................................................................................................................................................................................................................................................................................................................................................................................................................................................................................................................................................................................................................................................................................................................................................................................................................................................................................................................................................................................................................................................................................................................................................................................................................................................................................................................................................................................................................................................
