# Supplementary material for: An integrative systematic framework helps to reconstruct skeletal evolution of glass sponges (Porifera, Hexactinellida)
Source: Front Zool. 2017 Mar 21;14:18. doi: 10.1186/s12983-017-0191-3 (PMC5359874; doi:10.1186/s12983-017-0191-3)
Supplement: Additional file 11: — Partition information (gene boundaries) for molecular supermatrix (RAxML format). (TXT 80 bytes) [file 12983_2017_191_MOESM11_ESM.txt]

DNA, 18S = 1-1897
DNA, 28S = 1898-3101
DNA, 16S = 3102-3536
DNA, COI = 3537-4806
