# Supplementary material for: An integrative systematic framework helps to reconstruct skeletal evolution of glass sponges (Porifera, Hexactinellida)
Source: Front Zool. 2017 Mar 21;14:18. doi: 10.1186/s12983-017-0191-3 (PMC5359874; doi:10.1186/s12983-017-0191-3)
Supplement: Additional file 12: — Combined morphological character matrix of Amphidiscophora and Hexasterophora. (NEX 27.8 KB) [file 12983_2017_191_MOESM12_ESM.nex]

#NEXUS

BEGIN TAXA;
	TITLE Taxa;
	DIMENSIONS NTAX=126;
	TAXLABELS
		Laocoetis_Craticulariidae Stereochlamis_Cribrospongiidae Auloplax_Auloplacidae Dictyoplax_Auloplacidae Fieldingia_Fieldingiidae Aphrocallistes_Aphrocallistidae Heterochone_Aphrocallistidae Eurete_Euretidae_E Calyptorete_Euretidae_E Conorete_Euretidae_E Endorete_Euretidae_E Gymnorete_Euretidae_E Heterorete_Euretidae_E Homoieurete_Euretidae_E Lefroyella_Euretidae_E Pararete_Euretidae_E Pityrete_Euretidae_E Sarostegia_Scep_inc_sed Chonelasma_Euretidae_C Bathyxiphus_Euretidae_C Myliusia_Euretidae_C Periphragella_Euretidae_C Pinulasma_Euretidae_C Pleurochorium_Euretidae_C Tretochone_Euretidae_C Verrucocoeloidea_Euretidae_C Farrea_Farreidae Asceptrulum_Farreidae Aspidoscopulia_Farreidae Claviscopulia_Farreidae Lonchiphora_Farreidae Tretodictyum_Tretodictyidae Anomochone_Tretodictyidae Cyrtaulon_Tretodictyidae Hexactinella_Tretodictyidae Psilocalyx_Tretodictyidae Sclerothamnopsis_Tretodictyidae Sclerothamnus_Tretodictyidae Tretocalyx_Tretodictyidae Uncinatera_Uncinateridae Tretopleura_Uncinateridae Cyathella_Aulocalycidae_C Aulocalyx_Aulocalycidae_A Euryplegma_Aulocalycidae_A Ijimadictyum_Aulocalycidae_A Indiella_Aulocalycidae_A Leioplegma_Aulocalycidae_A Rhabdodictyum_Aulocalycidae_A Dactylocalyx_Dactylocalycidae Iphiteon_Dactylocalycidae Lychnocystis_Aulocystidae Neoaulocystis_Aulocystidae Scleroplegma_Diapleuridae Euplectella_Euplectellidae_E Acoelocalyx_Euplectellidae_E Chaunangium_Euplectellidae_E Docosaccus_Euplectellidae_E Holascus_Euplectellidae_E Malacosaccus_Euplectellidae_E Placopegma_Euplectellidae_E Bolosoma_Euplectellidae_B Amphidiscella_Euplectellidae_B Caulocalyx_Euplectellidae_B Hyalostylus_Euplectellidae_B Neocaledoniella_Euplectellidae_B Rhabdopectella_Euplectellidae_B Bolosominae_n_gen_Euplectellidae_B Saccocalyx_Euplectellidae_B Trachycaulus_Euplectellidae_B Vityaziella_Euplectellidae_B Corbitella_Euplectellidae_C Atlantisella_Euplectellidae_C Dictyaulus_Euplectellidae_C Dictyocalyx_Euplectellidae_C Hertwigia_Euplectellidae_C Heterotella_Euplectellidae_C Ijimaiella_Euplectellidae_C Pseudoplectella_Euplectellidae_C Regadrella_Euplectellidae_C Symplectella_Rossellidae_R Walteria_Euplectellidae_C Hyaloplacoida_Lyss_inc_sed Clathrochone_Lyss_inc_sed Leucopsacus_Leucopsacidae Chaunoplectella_Leucopsacidae Oopsacas_Leucopsacidae Rossella_Rossellidae_R Anoxycalyx_Rossellidae_R Aphorme_Rossellidae_R Asconema_Rossellidae_R Aulosaccus_Rossellidae_R Bathydorus_Rossellidae_R Caulophacella_Rossellidae_L Caulophacus_Rossellidae_L Crateromorpha_Rossellidae_R Hyalascus_Rossellidae_R Nodastrella_Rossellidae_R Rossellinae_n_gen_Rossellidae_R Schaudinnia_Rossellidae_R Scyphidium_Rossellidae_R Trichasterina_Rossellidae_R Vazella_Rossellidae_R Vitrollula_Rossellidae_R Acanthascus_Rossellidae_A Rhabdocalyptus_Rossellidae_A Staurocalyptus_Rossellidae_A Lanuginella_Rossellidae_L Calycosoma_Rossellidae_L Doconesthes_Rossellidae_L Lanugonychia_Rossellidae_L Lophocalyx_Rossellidae_L Mellonympha_Rossellidae_L Sympagella_Rossellidae_L Hyalonema_Hyalonematidae Chalaronema_Hyalonematidae Compsocalyx_Hyalonematidae Lophophysema_Hyalonematidae Tabachnickia_Hyalonematidae Monorhaphis_Monorhaphididae Pheronema_Pheronematidae Platylistrum_Pheronematidae Poliopogon_Pheronematidae Schulzeviella_Pheronematidae Semperella_Pheronematidae Sericolophus_Pheronematidae Outgroup 
	;

END;


BEGIN CHARACTERS;
	TITLE  Character_Matrix;
	LINK TAXA = Taxa;
	DIMENSIONS  NCHAR=124;
	FORMAT DATATYPE = STANDARD GAP = - MISSING = ? SYMBOLS = "  0 1";
	CHARSTATELABELS 
		1 pentactins, 2 pinular_pentactins, 3 stauractins, 4 tauactins, 5 diactins, 6 dermalia_mainly_hexactins, 7 dermalia_mainly_pentactins, 8 dermal_pentactins_with_siliceous_flattened_structures, 9 dermalia_mainly_stauractins, 10 dermalia_mainly_diactins, 11 'dermalia large spicules with long, thin rays (in lyssacine skeleton)', 12 dermalia_small_spicules_supported_by_large_hypodermal_pentactins, 13 dermalia_and_atrialia_poorly_differentiated_from_choanosomalia, 14 fused_surface_network, 15 hypersilicified_dermal_cortex, 16 dictyonal_skeleton_with_thickened_nodes, 17 'dictyonal skeleton divided into distinct sieve- and ridge areas', 18 parallel_ray_fusion_of_hexactine_choanosomalia, 19 'tip-to-ray fusion of hexactine choanosomalia', 20 'tip-to-node fusion of hexactine choanosomalia', 21 'tip-to-tip fusion of hexactine choanosomalia', 22 'axon-to-ray fusion of hexactine choanosomalia', 23 synapticular_bridging_between_hexactine_choanosomalia, 24 dictyonalia_forming_longitudinal_strands_with_uniaxial_connecting_beams, 25 dictyonalia_forming_longitudinal_strands_with_biaxial_connecting_beams, 26 'primary dictyonal framework with biaxial connecting beams two-dimensional at growth margin', 27 dictyonalia_forming_longitudinal_strands_by_continuous_extension, 28 dictyonalia_forming_longitudinal_strands_of_single_continuous_rays, 29 dictyonalia_forming_longitudinal_strands_of_overlapping_continuous_rays, 30 choanosomalia_as_lychniscs, 31 lychniscs_arranged_in_rectangular_arrays_or_ranks, 32 skeletal_channels, 33 'skeletal channels as epi- and/or aporhyses', 34 skeletal_channels_as_diplorhyses, 35 skeletal_channels_as_schizorhyses, 36 skeletal_channels_as_diarhyses, 37 skeletal_channels_as_cylindrical_diarhyses, 38 skeletal_channels_as_cavaedia_between_branching_tubules, 39 synapticular_fusion_in_lyssacine_main_skeleton, 40 choanosomalia_mainly_unfused_hexactins, 41 'main choanosomalia mixed, containing hexactins', 42 'main choanosomalia mixed, containing pentactins', 43 'main choanosomalia mixed, containing stauractins', 44 'main choanosomalia mixed, containing tauactins', 45 'main choanosomalia mixed, containing diactins', 46 choanosomalia_mainly_diactins, 47 significant_number_of_hexactins_supplementing_choanosomal_diactins, 48 hypoatrial_pentactins, 49 atrialia_mainly_hexactins, 50 atrialia_mainly_pentactins, 51 atrialia_mainly_stauractins, 52 prostalia_as_hexactins, 53 prostalia_as_pentactins, 54 prostalia_as_diactins, 55 uncinates, 56 uncinates_in_surface_brushes, 57 uncinates_with_weakly_developed_brackets_and_barbs, 58 ambuncinates, 59 sceptres, 60 sceptrules, 61 dermal_sceptrules, 62 atrial_sceptrules, 63 scopules, 64 oxyscopules, 65 strongyloscopules, 66 '(sub)tyloscopules', 67 claviscopules, 68 discoscopules, 69 clavules, 70 anchorate_clavules_with_whorl_of_hooks, 71 oxyhexactins, 72 onychohexactins, 73 discohexactins, 74 'micro-discohexactins', 75 hexasters, 76 oxyhexasters, 77 oxyhexasters_with_long_principal_rays, 78 oxyhexasters_as_trichasters, 79 oxyhexasters_as_graphiocomes, 80 oxyhexasters_as_spiroxyhexasters, 81 onychohexasters, 82 discohexasters, 83 discohexasters_as_codonhexasters, 84 codonstauractins, 85 codondiactins, 86 'macro-discohexasters', 87 'macro-discohexasters with long principal rays', 88 'macro-discohexasters as lophodiscohexasters', 89 'macro-discohexasters as discasters', 90 'macro-discohexasters as spirodiscohexasters', 91 'micro-discohexasters', 92 'micro-discohexasters as anisodiscohexasters', 93 tylohexasters, 94 hemihexasters, 95 calycocomes, 96 discoctasters, 97 microscleres_with_floricoidal_tips, 98 true_floricomes, 99 sigmatocomes_or_drepanocomes, 100 discoplumicomes, 101 microscleres_with_strobiloidal_primary_rays, 102 strobiloplumicomes, 103 macramphidiscs, 104 mesamphidiscs, 105 micramphidiscs, 106 amphidiscs_with_fused_umbels, 107 amphidiscs_with_additional_rays, 108 apical_cone, 109 sieve_plates, 110 ' oxyoidal or clavate diactin/monactin basalia', 111 toothed_anchorate_basalia, 112 'anchorate basalia with 1-2, mostly 4 teeth', 113 anchorate_basalia_with_multiple_teeth, 114 twisted_anchorate_basalia, 115 peduncle_of_naked_basalia, 116 peduncle_with_basalia_covered_by_tissue, 117 stauractine_acanthophores, 118 tauactine_acanthophores, 119 diactine_acanthophores, 120 peduncle_spicules_supplemented_by_tauactins, 121 tubular_peduncle, 122 'longitudinal + circular skeleton beams leaving regularly arrayed parietal oscula', 123 'body shape cylindrical (venus-flower basket form)', 124 'body shape mushroom-like, with parietal oscula on lateral outgrowths' ; 
	MATRIX
	Laocoetis_Craticulariidae           1000001000000110010000001000000111000000000000000000001000011011000100000010000001000100000001000000000000000000000000000000
	Stereochlamis_Cribrospongiidae      ???00??0?000000001000000?00000011100000000000000???00010000???????0?00???0111000??000??00000??000000000000000000000000000000
	Auloplax_Auloplacidae               1010011000000000101001010000000000000000000000001000001010011110100100001010000001000100000000000000000000000000000000000000
	Dictyoplax_Auloplacidae             1000001000000000101001010000000000000000000000000100001000011110010000000011000000000000000001000000000000000000000000000000
	Fieldingia_Fieldingiidae            10101000100001000????0000000000000000000000000000000001000010010100000100011000001000100000001000000000000000000000000000000
	Aphrocallistes_Aphrocallistidae     1000110000000000011100000000000100011000000000000000001000011011110100000011000001000100000011000000000000001000000000000000
	Heterochone_Aphrocallistidae        0000010000000000011100000000000100011000000000001000001000011110110000101011000011000100000011000000000000000000000000000000
	Eurete_Euretidae_E                  1000001000000000010000001000000110000000000000000100001000011111110000100011100010000000000001000000000000000000000000000000
	Calyptorete_Euretidae_E             1000001000000000010000001000000000000000000000000100001000011010110000001010000001000100000000000000000000000000000000000000
	Conorete_Euretidae_E                1000010000000000010000001100000000000000000000001100001000011110110000000011000011000100000001000000000000000000000000000000
	Endorete_Euretidae_E                0000000000000000010000001000000000000000000000001000001100011110010000011010000011000111000000000000000000000000000000000000
	Gymnorete_Euretidae_E               1000000000000000010000001000000110000000000000000000001110011110011100100011100011000111000000000000000000000000000000000000
	Heterorete_Euretidae_E              1000001000000100010000101000000110000000000000000000000000000000000000100010000011000100000000001000000000000000000000000000
	Homoieurete_Euretidae_E             1000001000000000010000001000000000000000000000000100001000011110000100000011100001000100000001000000000000000000000000000000
	Lefroyella_Euretidae_E              1000011000000000010000001000000110000000000000001100001000011110110000000011000011000100000001000000000000000000000000000000
	Pararete_Euretidae_E                1000001000000001010000001000000100010000000000000100001000011110011000100010000001000100000000000000000000000000000000000000
	Pityrete_Euretidae_E                0000110000000000010000001000000100010000000000000000001000011010000100000011100001000100000000000000000000000000000000000000
	Sarostegia_Scep_inc_sed             1000010000000000010000000000000000000000000000000100001000011010000000000011000001000100000000000000000000000000000000000000
	Chonelasma_Euretidae_C              1000011000000000010000001000000110000000000000001100001000011110110100111011000011000100000001000000000000000000000000000000
	Bathyxiphus_Euretidae_C             0000010000000000010000001100000000000000000000001000001000011?100100?0100011100000000000000000000000000000000000000000000000
	Myliusia_Euretidae_C                1000011000000001010??0000000000110000000000000001100000000000000000000000010000001000100000000001000000000000000000000000000
	Periphragella_Euretidae_C           10000110000000000100000010000000000000000000000011000010000111100101000000111000010001110000?0000000000000000000000000000000
	Pinulasma_Euretidae_C               1001110000000000010000001000000110000000000000001000001000011110010100101010000001000100000001000000000000000000000000000000
	Pleurochorium_Euretidae_C           1010001000000000011000101000000000000000000000000100001000011111010100000010000011000100000000000000000000000000000000000000
	Tretochone_Euretidae_C              10000??00000000001000010100000011000000000000000??0000100001??10110100100011000001000100000001000000000000000000000000000000
	Verrucocoeloidea_Euretidae_C        1000011000000001010000001000000110000000000000001100001000011110010000000011000001000100000001000000000000000000000000000000
	Farrea_Farreidae                    1000001000000000010000001100000110000000000000000100001000011100000011101011100011000111000011000000000000000000000000000000
	Asceptrulum_Farreidae               100000100000000001000000110000000000000000000000010000100001??00000010000010000001000100000000000000000000000000000000000000
	Aspidoscopulia_Farreidae            1000001000000000010000001100000110000000000000000100001000011100000011000011100011000110000000000000000000000000000000000000
	Claviscopulia_Farreidae             1000001000000000010000001100000000000000000000000100001000011100000010000011100001000110000000000000000000000000000000000000
	Lonchiphora_Farreidae               100000100000000001000000110000000000000000000000000000100001110000001?100011000000000000000001000000000000000000000000000000
	Tretodictyum_Tretodictyidae         1000011000000000010000001000000100100000000000001100001110011110100100100011100001000111000001000000000000000000000000000000
	Anomochone_Tretodictyidae           1010001000000011010000001000000110110000000000000100001?10011110110000000011000001000100000000000000000000000000000000000000
	Cyrtaulon_Tretodictyidae            1000011000000011010000001000000100100000000000000000001?0001111???0?00000010000001000100000000000000000000000000000000000000
	Hexactinella_Tretodictyidae         1000011000000011010000001000000100100000000000001100001110011110100000000011000011000111000000000000000000000000000000000000
	Psilocalyx_Tretodictyidae           0000000000000011010100001000000100100000000000000000001110011010100000000010000001000111000000000000000000000000000000000000
	Sclerothamnopsis_Tretodictyidae     0000010000000000010000001000000100100000000000000000001?10011010100000000011100000000000000010000000000000000000000000000000
	Sclerothamnus_Tretodictyidae        0000010000000000010000001000000100100000000000000000001000011010100000000010000001000111000000000000000000000000000000000000
	Tretocalyx_Tretodictyidae           10100110000000000100000010000001?0?00000000000000000001000011010000100010000000000000000000000000000000000000000000000000000
	Uncinatera_Uncinateridae            1000001000000000001011010010100100010000000000000000001000000000000000000010000001000100000000000000000000000000000000000000
	Tretopleura_Uncinateridae           1000011000000000001011010010100110000000000000001?00001000011110000100000010000001000111000000000000000000000000000000000000
	Cyathella_Aulocalycidae_C           0000?00000000000011101011011000000000000000000000000000000000000000000000010000001000100000000000000000000000000000000000000
	Aulocalyx_Aulocalycidae_A           1010101000000000001000110011000000000000000000000100010000000000000000100010000001000110000000000000000000000000000000000000
	Euryplegma_Aulocalycidae_A          1000001000000000001000110011000100000000000000000100000000000000000000000010000001000100000000000000000000000000000000000000
	Ijimadictyum_Aulocalycidae_A        1000001000000000001000110011000110000000000000000100000000000000000000000010000001000100010000000000000000000000000000000000
	Indiella_Aulocalycidae_A            1000001000000000001000110011000110000000000000000100000000000000000000000010000001000100000000000000000000000000000000000000
	Leioplegma_Aulocalycidae_A          100000100000000000100011001100011000000000000000010000?000000000000000000010000001000100000000000000000000000000000000000000
	Rhabdodictyum_Aulocalycidae_A       100000100000000000100011001100000000000000000000010000?000000000000000000010000001000100010000000000000000001000000000000000
	Dactylocalyx_Dactylocalycidae       1000111000000000000110000000000100000100000000001100010000000000000000000010000011000100000000000000000000000000000000000000
	Iphiteon_Dactylocalycidae           1000111000000001000110000000000100000100000000001100010000000000000000100011000001000100000011000000000000000000000000000000
	Lychnocystis_Aulocystidae           1000001000000110010000000000011000000000000000000100100000000000000000000010000011000100000000000000000000000000000000000000
	Neoaulocystis_Aulocystidae          1010001000000110010000000000011000000000000000000100100000000000000000010011001011000111000001000000000000000000000000000000
	Scleroplegma_Diapleuridae           1000001000000100010000000000010000000000000000000100100000000000000000000010000011000100000000000000000000000000000000000000
	Euplectella_Euplectellidae_E        1011110000100000000000000000000000000010111110000100000000000000000000100011001000000000000001001110000000001010100000000110
	Acoelocalyx_Euplectellidae_E        1011010000100000000000000000000000000000100100001000000000000000000000000010000001000100000000000000000000000010100100010010
	Chaunangium_Euplectellidae_E        1010101000100000000000000000000000000000000001001000000000000000000000000010000001000100000000000001000000000100000000000000
	Docosaccus_Euplectellidae_E         1000110000100000000000000000000000000000000001001101000000000000000000100011000000000000000001001100000000000010100000000000
	Holascus_Euplectellidae_E           1011110000100000000000000000000000000010111100001000000000000000000000111011001011000100000011100010000000001010100000000110
	Malacosaccus_Euplectellidae_E       1011010000100000000000000000000000000000100100001000000000000000000000100011000011000100000001001100000000000010100100010010
	Placopegma_Euplectellidae_E         1010101000100000000000000000000000000000000001000100000000000000000000101011000001000100000000001101000000001110100000000000
	Bolosoma_Euplectellidae_B           1011110000100000000000000000000000000010000001001000000000000000000000001110000001111100100001000000000000000000000000001001
	Amphidiscella_Euplectellidae_B      1011110000100000000000000000000000000010110011001000000000000000000000001110000101111100000001001100000000000000000000001001
	Caulocalyx_Euplectellidae_B         1000101000100000000000000000000000000010000001001000010000000000000000000010000001000100000000000001000000000000000000001000
	Hyalostylus_Euplectellidae_B        1010111000100000000000000000000000000010000001001100000000000000000000000011000101100100000000001110000000000000000000001000
	Neocaledoniella_Euplectellidae_B    0000110000100000000000000000000000000010000001001000000000000000000000000011001001000100000000100000000000000000000000001001
	Rhabdopectella_Euplectellidae_B     1011110000100000000000000000000000000010100010000100000000000000000000000011000101100100110000001110000000000000000000001001
	Bolosominae_n_gen_Euplectellidae_B  ?0?111000010000000000000000000000000001010??1000??00000000000000000000000011001001100100100000001100000000000000000000001000
	Saccocalyx_Euplectellidae_B         0000110000100000000000000000000000000010100010001000000000000000000000100010000001100100010000000011000000000000000000001001
	Trachycaulus_Euplectellidae_B       ?0??11000010000000000000000000000000001010001000??0000000000000000000000001100100000000000000000001000000000000000000000100?
	Vityaziella_Euplectellidae_B        1000110000100000000000000000000000000010000001001000000000000000000000000011001000001000000000000000000000000000000000001001
	Corbitella_Euplectellidae_C         1011110000100000000000000000000000000010000001000100000000000000000000101011001001000100100001001100000000001000000000000110
	Atlantisella_Euplectellidae_C       1010101000100000000000000000000000000010000001000100000000000000000000000011001000000000000000000000000000000000000000000000
	Dictyaulus_Euplectellidae_C         1011110000100000000000000000000000000010001110000101000000000000000000101011001001100100100000001110000000001000000000000110
	Dictyocalyx_Euplectellidae_C        10111100001000000000000000000000000000100000010001000000000000000000001000110010011001001000000011000000000000000000000000?0
	Hertwigia_Euplectellidae_C          0001110000100000000000000000000000000010000001001000000000000000000000100011000001000100010000001111000000000000000000000000
	Heterotella_Euplectellidae_C        1011111000100000000000000000000000000010000001001101000000000000000000100011001000000000000000001110000000001000000000000110
	Ijimaiella_Euplectellidae_C         100111000010000000000000000000000000001000000100110100000000000000000001101100101100010000000100110000000000?000000000000??0
	Pseudoplectella_Euplectellidae_C    1010111000100000000000000000000000000010000000000100000000000000000000000010000001000100000000001100000000001000000000000110
	Regadrella_Euplectellidae_C         1010110000100000000000000000000000000010000001000101000000000000000000000011001010000000000001001100000000001000000000000110
	Symplectella_Rossellidae_R          1011111000000000000000000000000000000000000001000000000000000000000000100011000001000100001001100000000000001000000000000000
	Walteria_Euplectellidae_C           1010110000100000000000000000000000000010000001000101100000000000000000100011001001000100100000001100000000000000000000000000
	Hyaloplacoida_Lyss_inc_sed          10111011000?0000000000000000000000000000111010000010010000000000000000000010000001000100000000000000000000000000000000000000
	Clathrochone_Lyss_inc_sed           10001011000?0000000000000000000000000000000001001000000000000000000000000010000001000100000000000000000000000000000000001000
	Leucopsacus_Leucopsacidae           1010101000001000000000000000000000000011000000001000000000000000000000001010000001000100000001001010000000000000000000001000
	Chaunoplectella_Leucopsacidae       1011101000001000000000000000000000000011000000001000000000000000000000100010000001000100000000000010000000000000000000001000
	Oopsacas_Leucopsacidae              1000101000001000000000000000000000000001000000001000000000000000000000000010000001000100100000000000000000000000000000000000
	Rossella_Rossellidae_R              1010101000010000000000000000000000000000000001001000110000000000000000101011000001000100001111100000000000000000000000000000
	Anoxycalyx_Rossellidae_R            1011111010010000000000000000000000000000000001001000110000000000000000000011010001000100001000000000100000000000000000000000
	Aphorme_Rossellidae_R               1010100010010000000000000000000000000000000001001000110000000000000000100000000000000000000000000000000000000000000000000000
	Asconema_Rossellidae_R              1011101000010000000000000000000000000000000001011100000000000000000000100011000001000100101001000000000000000000000000000000
	Aulosaccus_Rossellidae_R            1010111011010000000000000000000000000000000001001000000000000000000000100011000001000100101001000000000000000000000000000000
	Bathydorus_Rossellidae_R            1010111011010000000000000000000000000000000001001010010000000000000000100011000000000000000001000000000000000000000000000000
	Caulophacella_Rossellidae_L         1100101000010000000000000000000000000000000001110100000000000000000000000011000000000000000001000000000000000000000000001000
	Caulophacus_Rossellidae_L           1110111000010000000000000000000000000010000001111100000000000000000000111011000011000110100001100000000000000000000000001000
	Crateromorpha_Rossellidae_R         1011101011010000000000000000000000000010000001010110000000000000000000111011000011000100001101000010000000000000000000001000
	Hyalascus_Rossellidae_R             1011111010010000000000000000000000000000000001001000110000000000000000100011000001000000001001000000000000000000000000000000
	Nodastrella_Rossellidae_R           1011100010010000000000000000000000000000000001001000010000000000000000000011000001000100101001100000000000000000000000000000
	Rossellinae_n_gen_Rossellidae_R     1000101000010000000000000000000000000000000001001000100000000000000000000011010001000000001000000000000000000000000000000000
	Schaudinnia_Rossellidae_R           1011100001010000000000000000000000000000000001001000110000000000000000100011000001000000001001000000000000000000000000000000
	Scyphidium_Rossellidae_R            1010101010010000000000000000000000000000000001001000110000000000000000101011000001000100001101000000000000000000000000000000
	Trichasterina_Rossellidae_R         1010100010010000000000000000000000000000000001001000010000000000000000100011010000000000000001000000000000000000000000000000
	Vazella_Rossellidae_R               1010101010010000000000000000000000000000000001001000110000000000000000100011000001000000001101000000000000000000000000000000
	Vitrollula_Rossellidae_R            1010101010010000000000000000000000000000000001101100000000000000000000000011000001000000001000000000000000000000000000000000
	Acanthascus_Rossellidae_A           1011111010010000000000000000000000000000000001001110010000000000000000100011000001000100101001010000000000000000000000000000
	Rhabdocalyptus_Rossellidae_A        1011111011010000000000000000000000000000000001001100110000000000000000100011000001000100101001011000000000000000000000000000
	Staurocalyptus_Rossellidae_A        1011111011010000000000000000000000000000000001001100110000000000000000100011000001000100001001011000000000000000000000000000
	Lanuginella_Rossellidae_L           1011100010010000000000000000000000000000000001101000100000000000000000000010000001000100000000000000110000000000000000000000
	Calycosoma_Rossellidae_L            1110101000010000000000000000000000000010000001110100010000000000000000000011000000000000000001000000110000000000000000001000
	Doconesthes_Rossellidae_L           1011100001010000000000000000000000000000000001001000000000000000000000100011000000000000000001000000110000000000000000000000
	Lanugonychia_Rossellidae_L          1011100001010000000000000000000000000010000001111000000000000000000000000010000011000100000001000000110000000000000000001000
	Lophocalyx_Rossellidae_L            1011111010010000000000000000000000000010000001111100110000000000000000100011000000000000000001000000110000000000100000000000
	Mellonympha_Rossellidae_L           1011101000010000000000000000000000000000000001001000110000000000000000000011000001000100000001000000110000000000100000000000
	Sympagella_Rossellidae_L            11101110000100000000000000000000000000100000011110000100000000000000001000110000110001000000?1000000110000000000000000001000
	Hyalonema_Hyalonematidae            1111101000010000000000000000000000000000100001010100011001000000000000100000000000000000000000000000001110111010111011100000
	Chalaronema_Hyalonematidae          1110101000010000000000000000000000000000000001000100010001000000000000100000000000000000000000000000001010011010101010000000
	Compsocalyx_Hyalonematidae          11--101000010000000000000000000000000000000001000100010001000000000000100000000000000000000000000000001110010010--10---00000
	Lophophysema_Hyalonematidae         1111101000010000000000000000000000000000100001010100010000000000000000100000000000000000000000000000001110110010-11011100000
	Tabachnickia_Hyalonematidae         110010100001000000000000000000000000000010000100010000100-000000000000100000000000000000000000000000001110000010001000000000
	Monorhaphis_Monorhaphididae         1111101000010000000000000000000000000000000110000100001000000000000000100000000000000000000000000000001111100100001000000000
	Pheronema_Pheronematidae            1110101000010000000000000000000000000000111000010100011000100000000000100000000000000000000000000000001111000111000000000000
	Platylistrum_Pheronematidae         11111010000100000000000000000000000000000111000101000?1000100000000000100000000000000000000000000000000100000111000000000000
	Poliopogon_Pheronematidae           1111001000010000000000000000000000000000011100010100001000100000000000100000000000000000000000000000001110100111000000000000
	Schulzeviella_Pheronematidae        1100001000010000000000000000000000000000010000010100001000100000000000100000000000000000000000000000001010000111000000000000
	Semperella_Pheronematidae           1110001000010000000000000000000000000000111000010100001000100000000000100000000000000000000000000000001110100111000000000000
	Sericolophus_Pheronematidae         1101001000010000000000000000000000000000110100010100001000100000000000100000000000000000000000000000000110000111101000000000
	Outgroup                            0000000000000000000000000000000000000000000000000000000000000000000000000000000000000000000000000000000000000000000000000000

;

END;
