# Supplementary material for: An integrative systematic framework helps to reconstruct skeletal evolution of glass sponges (Porifera, Hexactinellida)
Source: Front Zool. 2017 Mar 21;14:18. doi: 10.1186/s12983-017-0191-3 (PMC5359874; doi:10.1186/s12983-017-0191-3)
Supplement: Additional file 13: — Combined morphological character matrix of Amphidiscophora and Hexasterophora with additional characters not used for phylogenetic inference, including merged total-evidence MP tree of Amphidiscophora and Hexasterophora. (NEX 33.2 KB) [file 12983_2017_191_MOESM13_ESM.nex]

#NEXUS

BEGIN TAXA;
	TITLE Taxa;
	DIMENSIONS NTAX=126;
	TAXLABELS
		Laocoetis_Craticulariidae Stereochlamis_Cribrospongiidae Auloplax_Auloplacidae Dictyoplax_Auloplacidae Fieldingia_Fieldingiidae Aphrocallistes_Aphrocallistidae Heterochone_Aphrocallistidae Eurete_Euretidae_E Calyptorete_Euretidae_E Conorete_Euretidae_E Endorete_Euretidae_E Gymnorete_Euretidae_E Heterorete_Euretidae_E Homoieurete_Euretidae_E Lefroyella_Euretidae_E Pararete_Euretidae_E Pityrete_Euretidae_E Sarostegia_Scep_inc_sed Chonelasma_Euretidae_C Bathyxiphus_Euretidae_C Myliusia_Euretidae_C Periphragella_Euretidae_C Pinulasma_Euretidae_C Pleurochorium_Euretidae_C Tretochone_Euretidae_C Verrucocoeloidea_Euretidae_C Farrea_Farreidae Asceptrulum_Farreidae Aspidoscopulia_Farreidae Claviscopulia_Farreidae Lonchiphora_Farreidae Tretodictyum_Tretodictyidae Anomochone_Tretodictyidae Cyrtaulon_Tretodictyidae Hexactinella_Tretodictyidae Psilocalyx_Tretodictyidae Sclerothamnopsis_Tretodictyidae Sclerothamnus_Tretodictyidae Tretocalyx_Tretodictyidae Uncinatera_Uncinateridae Tretopleura_Uncinateridae Cyathella_Aulocalycidae_C Aulocalyx_Aulocalycidae_A Euryplegma_Aulocalycidae_A Ijimadictyum_Aulocalycidae_A Indiella_Aulocalycidae_A Leioplegma_Aulocalycidae_A Rhabdodictyum_Aulocalycidae_A Dactylocalyx_Dactylocalycidae Iphiteon_Dactylocalycidae Lychnocystis_Aulocystidae Neoaulocystis_Aulocystidae Scleroplegma_Diapleuridae Euplectella_Euplectellidae_E Acoelocalyx_Euplectellidae_E Chaunangium_Euplectellidae_E Docosaccus_Euplectellidae_E Holascus_Euplectellidae_E Malacosaccus_Euplectellidae_E Placopegma_Euplectellidae_E Bolosoma_Euplectellidae_B Amphidiscella_Euplectellidae_B Caulocalyx_Euplectellidae_B Hyalostylus_Euplectellidae_B Neocaledoniella_Euplectellidae_B Rhabdopectella_Euplectellidae_B Bolosominae_n_gen_Euplectellidae_B Saccocalyx_Euplectellidae_B Trachycaulus_Euplectellidae_B Vityaziella_Euplectellidae_B Corbitella_Euplectellidae_C Atlantisella_Euplectellidae_C Dictyaulus_Euplectellidae_C Dictyocalyx_Euplectellidae_C Hertwigia_Euplectellidae_C Heterotella_Euplectellidae_C Ijimaiella_Euplectellidae_C Pseudoplectella_Euplectellidae_C Regadrella_Euplectellidae_C Symplectella_Rossellidae_R Walteria_Euplectellidae_C Hyaloplacoida_Lyss_inc_sed Clathrochone_Lyss_inc_sed Leucopsacus_Leucopsacidae Chaunoplectella_Leucopsacidae Oopsacas_Leucopsacidae Rossella_Rossellidae_R Anoxycalyx_Rossellidae_R Aphorme_Rossellidae_R Asconema_Rossellidae_R Aulosaccus_Rossellidae_R Bathydorus_Rossellidae_R Caulophacella_Rossellidae_L Caulophacus_Rossellidae_L Crateromorpha_Rossellidae_R Hyalascus_Rossellidae_R Nodastrella_Rossellidae_R Rossellinae_n_gen_Rossellidae_R Schaudinnia_Rossellidae_R Scyphidium_Rossellidae_R Trichasterina_Rossellidae_R Vazella_Rossellidae_R Vitrollula_Rossellidae_R Acanthascus_Rossellidae_A Rhabdocalyptus_Rossellidae_A Staurocalyptus_Rossellidae_A Lanuginella_Rossellidae_L Calycosoma_Rossellidae_L Doconesthes_Rossellidae_L Lanugonychia_Rossellidae_L Lophocalyx_Rossellidae_L Mellonympha_Rossellidae_L Sympagella_Rossellidae_L Hyalonema_Hyalonematidae Chalaronema_Hyalonematidae Compsocalyx_Hyalonematidae Lophophysema_Hyalonematidae Tabachnickia_Hyalonematidae Monorhaphis_Monorhaphididae Pheronema_Pheronematidae Platylistrum_Pheronematidae Poliopogon_Pheronematidae Schulzeviella_Pheronematidae Semperella_Pheronematidae Sericolophus_Pheronematidae Outgroup 
	;

END;


BEGIN CHARACTERS;
	TITLE  Character_Matrix;
	DIMENSIONS  NCHAR=130;
	FORMAT DATATYPE = STANDARD GAP = - MISSING = ? SYMBOLS = "  0 1";
	CHARSTATELABELS 
		1 pinular_hexactins, 2 pentactins, 3 pinular_pentactins, 4 stauractins, 5 tauactins, 6 diactins, 7 dermalia_mainly_hexactins, 8 dermalia_mainly_pentactins, 9 dermal_pentactins_with_siliceous_flattened_structures, 10 dermalia_mainly_stauractins, 11 dermalia_mainly_diactins, 12 'dermalia large spicules with long, thin rays (in lyssacine skeleton)', 13 dermalia_small_spicules_supported_by_large_hypodermal_pentactins, 14 dermalia_and_atrialia_poorly_differentiated_from_choanosomalia, 15 fused_surface_network, 16 hypersilicified_dermal_cortex, 17 dictyonal_bauplan, 18 lyssacine_bauplan, 19 dictyonal_skeleton_with_thickened_nodes, 20 'dictyonal skeleton divided into distinct sieve- and ridge areas', 21 parallel_ray_fusion_of_hexactine_choanosomalia, 22 'tip-to-ray fusion of hexactine choanosomalia', 23 'tip-to-node fusion of hexactine choanosomalia', 24 'tip-to-tip fusion of hexactine choanosomalia', 25 'axon-to-ray fusion of hexactine choanosomalia', 26 synapticular_bridging_between_hexactine_choanosomalia, 27 synapticular_fusion_in_lyssacine_main_skeleton, 28 synapticular_fusion, 29 dictyonalia_forming_longitudinal_strands_with_uniaxial_connecting_beams, 30 dictyonalia_forming_longitudinal_strands_with_biaxial_connecting_beams, 31 'primary dictyonal framework with biaxial connecting beams two-dimensional at growth margin', 32 dictyonalia_forming_longitudinal_strands_by_continuous_extension, 33 dictyonalia_forming_longitudinal_strands_of_single_continuous_rays, 34 dictyonalia_forming_longitudinal_strands_of_overlapping_continuous_rays, 35 choanosomalia_as_lychniscs, 36 lychniscs_arranged_in_rectangular_arrays_or_ranks, 37 skeletal_channels, 38 'skeletal channels as epi- and/or aporhyses', 39 skeletal_channels_as_diplorhyses, 40 skeletal_channels_as_schizorhyses, 41 skeletal_channels_as_diarhyses, 42 skeletal_channels_as_cylindrical_diarhyses, 43 skeletal_channels_as_cavaedia_between_branching_tubules, 44 choanosomalia_mainly_unfused_hexactins, 45 'main choanosomalia mixed, containing hexactins', 46 'main choanosomalia mixed, containing pentactins', 47 'main choanosomalia mixed, containing stauractins', 48 'main choanosomalia mixed, containing tauactins', 49 'main choanosomalia mixed, containing diactins', 50 choanosomalia_mainly_diactins, 51 significant_number_of_hexactins_supplementing_choanosomal_diactins, 52 hypoatrial_pentactins, 53 atrialia_mainly_hexactins, 54 atrialia_mainly_pentactins, 55 atrialia_mainly_stauractins, 56 prostalia_as_hexactins, 57 prostalia_as_pentactins, 58 prostalia_as_diactins, 59 uncinates, 60 uncinates_in_surface_brushes, 61 uncinates_with_weakly_developed_brackets_and_barbs, 62 ambuncinates, 63 sceptres, 64 sceptrules, 65 dermal_sceptrules, 66 atrial_sceptrules, 67 scopules, 68 oxyscopules, 69 strongyloscopules, 70 '(sub)tyloscopules', 71 claviscopules, 72 discoscopules, 73 clavules, 74 anchorate_clavules_with_whorl_of_hooks, 75 oxyhexactins, 76 onychohexactins, 77 discohexactins, 78 'micro-discohexactins', 79 hexasters, 80 oxyhexasters, 81 oxyhexasters_with_long_principal_rays, 82 oxyhexasters_as_trichasters, 83 oxyhexasters_as_graphiocomes, 84 oxyhexasters_as_spiroxyhexasters, 85 onychohexasters, 86 discohexasters, 87 discohexasters_as_codonhexasters, 88 codonstauractins, 89 codondiactins, 90 'macro-discohexasters', 91 'macro-discohexasters with long principal rays', 92 'macro-discohexasters as lophodiscohexasters', 93 'macro-discohexasters as discasters', 94 'macro-discohexasters as spirodiscohexasters', 95 'micro-discohexasters', 96 'micro-discohexasters as anisodiscohexasters', 97 tylohexasters, 98 hemihexasters, 99 calycocomes, 100 discoctasters, 101 microscleres_with_floricoidal_tips, 102 true_floricomes, 103 sigmatocomes_or_drepanocomes, 104 discoplumicomes, 105 microscleres_with_strobiloidal_primary_rays, 106 strobiloplumicomes, 107 macramphidiscs, 108 mesamphidiscs, 109 micramphidiscs, 110 amphidiscs_with_fused_umbels, 111 amphidiscs_with_additional_rays, 112 apical_cone, 113 sieve_plates, 114 ' oxyoidal or clavate diactin/monactin basalia', 115 toothed_anchorate_basalia, 116 'anchorate basalia with 1-2, mostly 4 teeth', 117 anchorate_basalia_with_multiple_teeth, 118 twisted_anchorate_basalia, 119 peduncle_of_naked_basalia, 120 peduncle_with_basalia_covered_by_tissue, 121 stauractine_acanthophores, 122 tauactine_acanthophores, 123 diactine_acanthophores, 124 peduncle_spicules_supplemented_by_tauactins, 125 tubular_peduncle, 126 'longitudinal + circular skeleton beams leaving regularly arrayed parietal oscula', 127 'body shape cylindrical (venus-flower basket form)', 128 'body shape mushroom-like, with parietal oscula on lateral outgrowths', 129 lophophytous, 130 basiphytous ; 
	MATRIX
	Laocoetis_Craticulariidae           0100000100000011100010000000010000001110000000000000000000100001101100010000001000000100010000000100000000000000000000000000000001
	Stereochlamis_Cribrospongiidae      0???00??0?0000001000100000000?0000001110000000000000???00010000???????0?00???0111000??000??00000??00000000000000000000000000000001
	Auloplax_Auloplacidae               0101001100000000100101001000100000000000000000000000100000101001111010010000101000000100010000000000000000000000000000000000000001
	Dictyoplax_Auloplacidae             0100000100000000100101001000100000000000000000000000010000100001111001000000001100000000000000000100000000000000000000000000000001
	Fieldingia_Fieldingiidae            01010100010000101000????0000000000000000000000000000000000100001001010000010001100000100010000000100000000000000000000000000000001
	Aphrocallistes_Aphrocallistidae     1100011000000000100011100000000000001000110000000000000000100001101111010000001100000100010000001100000000000000100000000000000001
	Heterochone_Aphrocallistidae        1000001000000000100011100000000000001000110000000000100000100001111011000010101100001100010000001100000000000000000000000000000001
	Eurete_Euretidae_E                  0100000100000000100010000000010000001100000000000000010000100001111111000010001110001000000000000100000000000000000000000000000001
	Calyptorete_Euretidae_E             0100000100000000100010000000010000000000000000000000010000100001101011000000101000000100010000000000000000000000000000000000000001
	Conorete_Euretidae_E                1100001000000000100010000000011000000000000000000000110000100001111011000000001100001100010000000100000000000000000000000000000001
	Endorete_Euretidae_E                1000000000000000100010000000010000000000000000000000100000110001111001000001101000001100011100000000000000000000000000000000000001
	Gymnorete_Euretidae_E               0100000000000000100010000000010000001100000000000000000000111001111001110010001110001100011100000000000000000000000000000000000001
	Heterorete_Euretidae_E              0100000100000010100010000101010000001100000000000000000000000000000000000010001000001100010000000000100000000000000000000000000001
	Homoieurete_Euretidae_E             0100000100000000100010000000010000000000000000000000010000100001111000010000001110000100010000000100000000000000000000000000000001
	Lefroyella_Euretidae_E              0100001100000000100010000000010000001100000000000000110000100001111011000000001100001100010000000100000000000000000000000000000001
	Pararete_Euretidae_E                0100000100000000101010000000010000001000100000000000010000100001111001100010001000000100010000000000000000000000000000000000000001
	Pityrete_Euretidae_E                1000011000000000100010000000010000001000100000000000000000100001101000010000001110000100010000000000000000000000000000000000000001
	Sarostegia_Scep_inc_sed             0100001000000000100010000000000000000000000000000000010000100001101000000000001100000100010000000000000000000000000000000000000001
	Chonelasma_Euretidae_C              1100001100000000100010000000010000001100000000000000110000100001111011010011101100001100010000000100000000000000000000000000000001
	Bathyxiphus_Euretidae_C             10000010000000001000100000000110000000000000000000001000001000011?100100?010001110000000000000000000000000000000000000000000000001
	Myliusia_Euretidae_C                0100001100000000101010??0000000000001100000000000000110000000000000000000000001000000100010000000000100000000000000000000000000001
	Periphragella_Euretidae_C           010000110000000010001000000001000000000000000000000011000010000111100101000000111000010001110000?000000000000000000000000000000001
	Pinulasma_Euretidae_C               1100111000000000100010000000010000001100000000000000100000100001111001010010101000000100010000000100000000000000000000000000000001
	Pleurochorium_Euretidae_C           0101000100000000100011000101010000000000000000000000010000100001111101010000001000001100010000000000000000000000000000000000000001
	Tretochone_Euretidae_C              110000??00000000100010000101010000001100000000000000??0000100001??1011010010001100000100010000000100000000000000000000000000000001
	Verrucocoeloidea_Euretidae_C        0100001100000000101010000000010000001100000000000000110000100001111001000000001100000100010000000100000000000000000000000000000001
	Farrea_Farreidae                    0100000100000000100010000000011000001100000000000000010000100001110000001110101110001100011100001100000000000000000000000000000001
	Asceptrulum_Farreidae               0100000100000000100010000000011000000000000000000000010000100001??0000001000001000000100010000000000000000000000000000000000000001
	Aspidoscopulia_Farreidae            0100000100000000100010000000011000001100000000000000010000100001110000001100001110001100011000000000000000000000000000000000000001
	Claviscopulia_Farreidae             0100000100000000100010000000011000000000000000000000010000100001110000001000001110000100011000000000000000000000000000000000000001
	Lonchiphora_Farreidae               0100000100000000100010000000011000000000000000000000000000100001110000001?10001100000000000000000100000000000000000000000000000001
	Tretodictyum_Tretodictyidae         1100001100000000100010000000010000001001000000000000110000111001111010010010001110000100011100000100000000000000000000000000000001
	Anomochone_Tretodictyidae           01010001000000011010100000000100000011011000000000000100001?1001111011000000001100000100010000000000000000000000000000000000000001
	Cyrtaulon_Tretodictyidae            01000011000000011010100000000100000010010000000000000000001?0001111???0?0000001000000100010000000000000000000000000000000000000001
	Hexactinella_Tretodictyidae         0100001100000001101010000000010000001001000000000000110000111001111010000000001100001100011100000000000000000000000000000000000001
	Psilocalyx_Tretodictyidae           0000000000000001101010100000010000001001000000000000000000111001101010000000001000000100011100000000000000000000000000000000000001
	Sclerothamnopsis_Tretodictyidae     10000010000000001000100000000100000010010000000000000000001?1001101010000000001110000000000000001000000000000000000000000000000001
	Sclerothamnus_Tretodictyidae        0000001000000000100010000000010000001001000000000000000000100001101010000000001000000100011100000000000000000000000000000000000001
	Tretocalyx_Tretodictyidae           0101001100000000100010000000010000001?0?000000000000000000100001101000010001000000000000000000000000000000000000000000000000000001
	Uncinatera_Uncinateridae            0100000100000000100001011000100101001000100000000000000000100000000000000000001000000100010000000000000000000000000000000000000001
	Tretopleura_Uncinateridae           01000011000000001000010110001001010011000000000000001?0000100001111000010000001000000100011100000000000000000000000000000000000001
	Cyathella_Aulocalycidae_C           00000?0000000000100011101000110110000000000000000000000000000000000000000000001000000100010000000000000000000000000000000000000000
	Aulocalyx_Aulocalycidae_A           0101010100000000100001000101100110000000000000000000010001000000000000000010001000000100011000000000000000000000000000000000000001
	Euryplegma_Aulocalycidae_A          0100000100000000100001000101100110001000000000000000010000000000000000000000001000000100010000000000000000000000000000000000000001
	Ijimadictyum_Aulocalycidae_A        0100000100000000100001000101100110001100000000000000010000000000000000000000001000000100010001000000000000000000000000000000000001
	Indiella_Aulocalycidae_A            0100000100000000100001000101100110001100000000000000010000000000000000000000001000000100010000000000000000000000000000000000000001
	Leioplegma_Aulocalycidae_A          0100000100000000100001000101100110001100000000000000010000?00000000000000000001000000100010000000000000000000000000000000000000001
	Rhabdodictyum_Aulocalycidae_A       0100000100000000100001000101100110000000000000000000010000?00000000000000000001000000100010001000000000000000000100000000000000001
	Dactylocalyx_Dactylocalycidae       0100011100000000100000110000000000001000001000000000110001000000000000000000001000001100010000000000000000000000000000000000000001
	Iphiteon_Dactylocalycidae           0100011100000000101000110000000000001000001000000000110001000000000000000010001100000100010000001100000000000000000000000000000001
	Lychnocystis_Aulocystidae           0100000100000011100010000000000000110000000000000000010010000000000000000000001000001100010000000000000000000000000000000000000001
	Neoaulocystis_Aulocystidae          0101000100000011100010000000000000110000000000000000010010000000000000000001001100101100011100000100000000000000000000000000000001
	Scleroplegma_Diapleuridae           0100000100000010100010000000000000100000000000000000010010000000000000000000001000001100010000000000000000000000000000000000000001
	Euplectella_Euplectellidae_E        1101111000010000010000000011000000000000000011111000010000000000000000000010001100100000000000000100111000000000101010000000011010
	Acoelocalyx_Euplectellidae_E        0101101000010000010000000000000000000000000010010000100000000000000000000000001000000100010000000000000000000000001010010001001010
	Chaunangium_Euplectellidae_E        0101010100010000010000000000000000000000000000000100100000000000000000000000001000000100010000000000000100000000010000000000000010
	Docosaccus_Euplectellidae_E         0100011000010000010000000000000000000000000000000100110100000000000000000010001100000000000000000100110000000000001010000000000010
	Holascus_Euplectellidae_E           1101111000010000010000000011000000000000000011110000100000000000000000000011101100101100010000001110001000000000101010000000011010
	Malacosaccus_Euplectellidae_E       1101101000010000010000000000000000000000000010010000100000000000000000000010001100001100010000000100110000000000001010010001001010
	Placopegma_Euplectellidae_E         0101010100010000010000000000000000000000000000000100010000000000000000000010101100000100010000000000110100000000111010000000000010
	Bolosoma_Euplectellidae_B           0101111000010000010000000011000000000000000000000100100000000000000000000000111000000111110010000100000000000000000000000000100101
	Amphidiscella_Euplectellidae_B      1101111000010000010000000011000000000000000011001100100000000000000000000000111000010111110000000100110000000000000000000000100101
	Caulocalyx_Euplectellidae_B         0100010100010000010000000011000000000000000000000100100001000000000000000000001000000100010000000000000100000000000000000000100001
	Hyalostylus_Euplectellidae_B        0101011100010000010000000011000000000000000000000100110000000000000000000000001100010110010000000000111000000000000000000000100001
	Neocaledoniella_Euplectellidae_B    1000011000010000010000000011000000000000000000000100100000000000000000000000001100100100010000000010000000000000000000000000100101
	Rhabdopectella_Euplectellidae_B     0101111000010000010000000011000000000000000010001000010000000000000000000000001100010110010011000000111000000000000000000000100101
	Bolosominae_n_gen_Euplectellidae_B  0?0?111000010000010000000011000000000000000010??1000??0000000000000000000000001100100110010010000000110000000000000000000000100001
	Saccocalyx_Euplectellidae_B         1000011000010000010000000011000000000000000010001000100000000000000000000010001000000110010001000000001100000000000000000000100101
	Trachycaulus_Euplectellidae_B       1?0??11000010000010000000011000000000000000010001000??0000000000000000000000001100100000000000000000001000000000000000000000100?01
	Vityaziella_Euplectellidae_B        0100011000010000010000000011000000000000000000000100100000000000000000000000001100100000100000000000000000000000000000000000100101
	Corbitella_Euplectellidae_C         0101111000010000010000000011000000000000000000000100010000000000000000000010101100100100010010000100110000000000100000000000011001
	Atlantisella_Euplectellidae_C       0101010100010000010000000011000000000000000000000100010000000000000000000000001100100000000000000000000000000000000000000000000001
	Dictyaulus_Euplectellidae_C         1101111000010000010000000011000000000000000000111000010100000000000000000010101100100110010010000000111000000000100000000000011001
	Dictyocalyx_Euplectellidae_C        110111100001000001000000001100000000000000000000010001000000000000000000001000110010011001001000000011000000000000000000000000?001
	Hertwigia_Euplectellidae_C          1000111000010000010000000011000000000000000000000100100000000000000000000010001100000100010001000000111100000000000000000000000001
	Heterotella_Euplectellidae_C        1101111100010000010000000011000000000000000000000100110100000000000000000010001100100000000000000000111000000000100000000000011001
	Ijimaiella_Euplectellidae_C         0100111000010000010000000011000000000000000000000100110100000000000000000001101100101100010000000100110000000000?000000000000??001
	Pseudoplectella_Euplectellidae_C    0101011100010000010000000011000000000000000000000000010000000000000000000000001000000100010000000000110000000000100000000000011001
	Regadrella_Euplectellidae_C         1101011000010000010000000011000000000000000000000100010100000000000000000000001100101000000000000100110000000000100000000000011001
	Symplectella_Rossellidae_R          0101111100000000010000000000000000000000000000000100000000000000000000000010001100000100010000100110000000000000100000000000000001
	Walteria_Euplectellidae_C           0101011000010000010000000011000000000000000000000100010110000000000000000010001100100100010010000000110000000000000000000000000001
	Hyaloplacoida_Lyss_inc_sed          010111011000?000010000000000000000000000000011101000001001000000000000000000001000000100010000000000000000000000000000000000000001
	Clathrochone_Lyss_inc_sed           010001011000?000010000000000000000000000000000000100100000000000000000000000001000000100010000000000000000000000000000000000100001
	Leucopsacus_Leucopsacidae           0101010100000100010000000011000000000000000100000000100000000000000000000000101000000100010000000100101000000000000000000000100001
	Chaunoplectella_Leucopsacidae       0101110100000100010000000011000000000000000100000000100000000000000000000010001000000100010000000000001000000000000000000000100001
	Oopsacas_Leucopsacidae              0100010100000100010000000000000000000000000100000000100000000000000000000000001000000100010010000000000000000000000000000000000001
	Rossella_Rossellidae_R              0101010100001000010000000000000000000000000000000100100011000000000000000010101100000100010000111110000000000000000000000000000001
	Anoxycalyx_Rossellidae_R            0101111101001000010000000000000000000000000000000100100011000000000000000000001101000100010000100000000010000000000000000000000001
	Aphorme_Rossellidae_R               0101010001001000010000000000000000000000000000000100100011000000000000000010000000000000000000000000000000000000000000000000000001
	Asconema_Rossellidae_R              1101110100001000010000000000000000000000000000000101110000000000000000000010001100000100010010100100000000000000000000000000000001
	Aulosaccus_Rossellidae_R            1101011101101000010000000000000000000000000000000100100000000000000000000010001100000100010010100100000000000000000000000000000001
	Bathydorus_Rossellidae_R            0101011101101000010000000000000000000000000000000100101001000000000000000010001100000000000000000100000000000000000000000000000001
	Caulophacella_Rossellidae_L         0110010100001000010000000000000000000000000000000111010000000000000000000000001100000000000000000100000000000000000000000000100001
	Caulophacus_Rossellidae_L           1111011100001000010000000011000000000000000000000111110000000000000000000011101100001100011010000110000000000000000000000000100001
	Crateromorpha_Rossellidae_R         0101110101101000010000000011000000000000000000000101011000000000000000000011101100001100010000110100001000000000000000000000100001
	Hyalascus_Rossellidae_R             1101111101001000010000000000000000000000000000000100100011000000000000000010001100000100000000100100000000000000000000000000000001
	Nodastrella_Rossellidae_R           0101110001001000010000000000000000000000000000000100100001000000000000000000001100000100010010100110000000000000000000000000000001
	Rossellinae_n_gen_Rossellidae_R     0100010100001000010000000000000000000000000000000100100010000000000000000000001101000100000000100000000000000000000000000000000010
	Schaudinnia_Rossellidae_R           0101110000101000010000000000000000000000000000000100100011000000000000000010001100000100000000100100000000000000000000000000000001
	Scyphidium_Rossellidae_R            0101010101001000010000000000000000000000000000000100100011000000000000000010101100000100010000110100000000000000000000000000000001
	Trichasterina_Rossellidae_R         0101010001001000010000000000000000000000000000000100100001000000000000000010001101000000000000000100000000000000000000000000000001
	Vazella_Rossellidae_R               0101010101001000010000000000000000000000000000000100100011000000000000000010001100000100000000110100000000000000000000000000000001
	Vitrollula_Rossellidae_R            0101010101001000010000000000000000000000000000000110110000000000000000000000001100000100000000100000000000000000000000000000000001
	Acanthascus_Rossellidae_A           1101111101001000010000000000000000000000000000000100111001000000000000000010001100000100010010100101000000000000000000000000000001
	Rhabdocalyptus_Rossellidae_A        0101111101101000010000000000000000000000000000000100110011000000000000000010001100000100010010100101100000000000000000000000000001
	Staurocalyptus_Rossellidae_A        0101111101101000010000000000000000000000000000000100110011000000000000000010001100000100010000100101100000000000000000000000000001
	Lanuginella_Rossellidae_L           0101110001001000010000000000000000000000000000000110100010000000000000000000001000000100010000000000000011000000000000000000000001
	Calycosoma_Rossellidae_L            0111010100001000010000000011000000000000000000000111010001000000000000000000001100000000000000000100000011000000000000000000100011
	Doconesthes_Rossellidae_L           1101110000101000010000000000000000000000000000000100100000000000000000000010001100000000000000000100000011000000000000000000000001
	Lanugonychia_Rossellidae_L          0101110000101000010000000011000000000000000000000111100000000000000000000000001000001100010000000100000011000000000000000000100001
	Lophocalyx_Rossellidae_L            1101111101001000010000000011000000000000000000000111110011000000000000000010001100000000000000000100000011000000000010000000000011
	Mellonympha_Rossellidae_L           0101110100001000010000000000000000000000000000000100100011000000000000000000001100000100010000000100000011000000000010000000000010
	Sympagella_Rossellidae_L            111101110000100001000000001100000000000000000000011110000100000000000000001000110000110001000000?100000011000000000000000000100001
	Hyalonema_Hyalonematidae            1111110100001000010000000000000000000000000010000101010001100100000000000010000000000000000000000000000000111011101011101110000010
	Chalaronema_Hyalonematidae          0111010100001000010000000000000000000000000000000100010001000100000000000010000000000000000000000000000000101001101010101000000010
	Compsocalyx_Hyalonematidae          111--101000010000100000000000000000000000000000001000100010001000000000000100000000000000000000000000000001110010010--10---0000010
	Lophophysema_Hyalonematidae         11111101000010000100000000000000000000000000100001010100010000000000000000100000000000000000000000000000001110110010-1101110000010
	Tabachnickia_Hyalonematidae         1110010100001000010000000000000000000000000010000100010000100-00000000000010000000000000000000000000000000111000001000100000000010
	Monorhaphis_Monorhaphididae         1111110100001000010000000000000000000000000000011000010000100000000000000010000000000000000000000000000000111110010000100000000010
	Pheronema_Pheronematidae            1111010100001000010000000000000000000000000011100001010001100010000000000010000000000000000000000000000000111100011100000000000010
	Platylistrum_Pheronematidae         111111010000100001000000000000000000000000000111000101000?100010000000000010000000000000000000000000000000010000011100000000000010
	Poliopogon_Pheronematidae           1111100100001000010000000000000000000000000001110001010000100010000000000010000000000000000000000000000000111010011100000000000010
	Schulzeviella_Pheronematidae        1110000100001000010000000000000000000000000001000001010000100010000000000010000000000000000000000000000000101000011100000000000010
	Semperella_Pheronematidae           1111000100001000010000000000000000000000000011100001010000100010000000000010000000000000000000000000000000111010011100000000000010
	Sericolophus_Pheronematidae         1110100100001000010000000000000000000000000011010001010000100010000000000010000000000000000000000000000000011000011110100000000010
	Outgroup                            0000000000000000010000000000000000000000000000000000000000000000000000000000000000000000000000000000000000000000000000000000000000

;

END;

begin trees;
	tree te_hexact = (((((((((((((((((((((Anoxycalyx_Rossellidae_R:1.0,Trichasterina_Rossellidae_R:1.0):1.0,Rossellinae_n_gen_Rossellidae_R:2.0):1.0,Schaudinnia_Rossellidae_R:3.0):1.0,Asconema_Rossellidae_R:4.0):1.0,(Symplectella_Rossellidae_R:1.0,Rossella_Rossellidae_R:1.0):4.0):1.0,Bathydorus_Rossellidae_R:6.0):1.0,(((Rhabdocalyptus_Rossellidae_A:1.0,Staurocalyptus_Rossellidae_A:1.0):1.0,Acanthascus_Rossellidae_A:2.0):1.0,(Nodastrella_Rossellidae_R:1.0,Aulosaccus_Rossellidae_R:1.0):2.0):4.0):1.0,Hyalascus_Rossellidae_R:8.0):1.0,((Crateromorpha_Rossellidae_R:1.0,Scyphidium_Rossellidae_R:1.0):1.0,Vazella_Rossellidae_R:2.0):7.0):1.0,Aphorme_Rossellidae_R:10.0):1.0,((((((((Doconesthes_Rossellidae_L:1.0,Mellonympha_Rossellidae_L:1.0):1.0,Lanuginella_Rossellidae_L:2.0):1.0,Lophocalyx_Rossellidae_L:3.0):1.0,Lanugonychia_Rossellidae_L:4.0):1.0,Caulophacella_Rossellidae_L:5.0):1.0,Caulophacus_Rossellidae_L:6.0):1.0,(Sympagella_Rossellidae_L:1.0,Calycosoma_Rossellidae_L:1.0):6.0):1.0,Vitrollula_Rossellidae_R:8.0):3.0):1.0,((Leucopsacus_Leucopsacidae:1.0,Chaunoplectella_Leucopsacidae:1.0):1.0,Oopsacas_Leucopsacidae:2.0):10.0):1.0,((((Ijimadictyum_Aulocalycidae_A:1.0,Rhabdodictyum_Aulocalycidae_A:1.0):1.0,Euryplegma_Aulocalycidae_A:2.0,Indiella_Aulocalycidae_A:2.0,Leioplegma_Aulocalycidae_A:2.0):1.0,Aulocalyx_Aulocalycidae_A:3.0):1.0,Cyathella_Aulocalycidae_C:4.0):9.0):1.0,(Clathrochone_Lyss_inc_sed:1.0,Hyaloplacoida_Lyss_inc_sed:1.0):13.0):1.0,(((((((((((Euplectella_Euplectellidae_E:1.0,Holascus_Euplectellidae_E:1.0):1.0,Dictyaulus_Euplectellidae_C:2.0):1.0,Heterotella_Euplectellidae_C:3.0):1.0,(Regadrella_Euplectellidae_C:1.0,Ijimaiella_Euplectellidae_C:1.0):3.0):1.0,Corbitella_Euplectellidae_C:5.0):1.0,Pseudoplectella_Euplectellidae_C:6.0):1.0,(Malacosaccus_Euplectellidae_E:1.0,Acoelocalyx_Euplectellidae_E:1.0):6.0):1.0,Atlantisella_Euplectellidae_C:8.0):1.0,Docosaccus_Euplectellidae_E:9.0):1.0,((((Chaunangium_Euplectellidae_E:1.0,Caulocalyx_Euplectellidae_B:1.0):1.0,Placopegma_Euplectellidae_E:2.0):1.0,(Saccocalyx_Euplectellidae_B:1.0,Hertwigia_Euplectellidae_C:1.0):2.0):1.0,(Walteria_Euplectellidae_C:1.0,Dictyocalyx_Euplectellidae_C:1.0):3.0):6.0):1.0,((((Rhabdopectella_Euplectellidae_B:1.0,Hyalostylus_Euplectellidae_B:1.0):1.0,Bolosominae_n_gen_Euplectellidae_B:2.0):1.0,Trachycaulus_Euplectellidae_B:3.0):1.0,(((Bolosoma_Euplectellidae_B:1.0,Amphidiscella_Euplectellidae_B:1.0):1.0,Vityaziella_Euplectellidae_B:2.0):1.0,Neocaledoniella_Euplectellidae_B:3.0):1.0):7.0):4.0):1.0,(Iphiteon_Dactylocalycidae:1.0,Dactylocalyx_Dactylocalycidae:1.0):15.0):1.0,Myliusia_Euretidae_C:17.0):1.0,(((Lychnocystis_Aulocystidae:1.0,Neoaulocystis_Aulocystidae:1.0):1.0,Scleroplegma_Diapleuridae:2.0):1.0,Heterorete_Euretidae_E:3.0):15.0):1.0,(((((((((((((Lefroyella_Euretidae_E:1.0,Chonelasma_Euretidae_C:1.0):1.0,Tretochone_Euretidae_C:2.0):1.0,Pinulasma_Euretidae_C:3.0):1.0,Verrucocoeloidea_Euretidae_C:4.0):1.0,((((Farrea_Farreidae:1.0,Lonchiphora_Farreidae:1.0):1.0,Aspidoscopulia_Farreidae:2.0):1.0,Claviscopulia_Farreidae:3.0):1.0,Asceptrulum_Farreidae:4.0):1.0):1.0,(Conorete_Euretidae_E:1.0,Bathyxiphus_Euretidae_C:1.0):5.0):1.0,(((Aphrocallistes_Aphrocallistidae:1.0,Heterochone_Aphrocallistidae:1.0):1.0,Pityrete_Euretidae_E:2.0):1.0,Pararete_Euretidae_E:3.0):4.0):1.0,(Homoieurete_Euretidae_E:1.0,Sarostegia_Scep_inc_sed:1.0):7.0):1.0,(Dictyoplax_Auloplacidae:1.0,Auloplax_Auloplacidae:1.0):8.0):1.0,(((((((Hexactinella_Tretodictyidae:1.0,Anomochone_Tretodictyidae:1.0):1.0,Tretodictyum_Tretodictyidae:2.0):1.0,(Psilocalyx_Tretodictyidae:1.0,Sclerothamnopsis_Tretodictyidae:1.0):2.0):1.0,Gymnorete_Euretidae_E:4.0):1.0,Endorete_Euretidae_E:5.0):1.0,Periphragella_Euretidae_C:6.0):1.0,(((Laocoetis_Craticulariidae:1.0,Stereochlamis_Cribrospongiidae:1.0):1.0,Eurete_Euretidae_E:2.0):1.0,Pleurochorium_Euretidae_C:3.0):4.0):3.0):1.0,Calyptorete_Euretidae_E:11.0):1.0,((Tretopleura_Uncinateridae:1.0,Uncinatera_Uncinateridae:1.0):1.0,Cyrtaulon_Tretodictyidae:2.0,Sclerothamnus_Tretodictyidae:2.0,Tretocalyx_Tretodictyidae:2.0):10.0):1.0,Fieldingia_Fieldingiidae:13.0):6.0):1.0,((((((Sericolophus_Pheronematidae:1.0,Platylistrum_Pheronematidae:1.0):1.0,Poliopogon_Pheronematidae:2.0):1.0,Pheronema_Pheronematidae:3.0):1.0,Semperella_Pheronematidae:4.0):1.0,Schulzeviella_Pheronematidae:5.0):1.0,(((((Hyalonema_Hyalonematidae:1.0,Lophophysema_Hyalonematidae:1.0):1.0,Chalaronema_Hyalonematidae:2.0):1.0,Compsocalyx_Hyalonematidae:3.0):1.0,Monorhaphis_Monorhaphididae:4.0):1.0,Tabachnickia_Hyalonematidae:5.0):1.0):14.0):1.0,Outgroup:21.0);
end;
